# Supplementary material for: Crystal structure of poly[di­aqua­(μ2-benzene-1,4-di­carboxyl­ato-κ2 O 1:O 4)(μ2-benzene-1,4-di­carboxyl­ato-κ4 O 1,O 1′:O 4,O 4′)bis­(μ2-3,3′,5,5′-tetra­methyl-4,4′-bi­pyrazole-κ2 N:N′)dinickel(II)]
Source: Acta Crystallogr E Crystallogr Commun. 2015 May 7;71(Pt 6):m127–8. doi: 10.1107/S2056989015008415 (PMC4459351; doi:10.1107/S2056989015008415)
Supplement: Supplementary file 1 [file e-71-0m127-sup1.cif]

##############################################################################
#                                                                            #
# This CIF contains the data in a paper accepted for publication in          #
# Acta Crystallographica Section E. It conforms to the requirements of       #
# Notes for Authors for Acta Crystallographica Section E, and has been       #
# peer reviewed under the auspices of the IUCr Commission on Journals.       #
#                                                                            #
# Full details of the Crystallographic Information File format               #
# are given in the paper "The Crystallographic Information File (CIF):       #
# a New Standard Archive File for Crystallography" by S. R. Hall, F. H.      #
# Allen and I. D. Brown [Acta Cryst. (1991), A47, 655-685].                  #
#                                                                            #
# The current version of the core CIF dictionary is obtainable from          #
# ftp://ftp.iucr.org/pub/cif_core.dic.                                       #
#                                                                            #
# Software is freely available for graphical display of the structure(s)     #
# in this CIF. For information consult the CIF software page                 #
# http://www.iucr.org/resources/cif/software.                                #
#                                                                            #
# This file may be used for bona fide research purposes within the           #
# scientific community so long as proper attribution is given to the journal # 
# article from which it was obtained.                                        #
#                                                                            #
##############################################################################
data_global
_audit_creation_method     SHELXL-97
_journal_date_recd_electronic     2015-04-22
_journal_date_accepted     2015-04-28
_journal_name_full     'Acta Crystallographica, Section E'
_journal_year     2015
_journal_volume     71
_journal_issue      6
_journal_page_first     m127
_journal_page_last     m128
_journal_paper_category     HM
_journal_paper_doi     10.1107/S2056989015008415
_journal_coeditor_code     WM5150
_publ_contact_author
;
Mr. Peng Cao
School of Chemical Engineering and Light Industry
Guangdong University of Technology
Guangzhou 510006
Guangdong
China
;
_publ_contact_author_email     g_jhe@126.com
_publ_section_title
;\
Crystal structure of
poly[diaqua(\m~2~-benzene-1,4-dicarboxylato-\k^2^<i>O</i>^1^:<i>O</i>^4^)\
(\m~2~-benzene-1,4-dicarboxylato-\k^4^<i>O</i>^1^,<i>O</i>^1'^:<i>O</i>^4^,\
<i>O</i>^4'^)bis(\m~2~-3,3',5,5'-tetramethyl-4,4'-bipyrazole-\k^2^<i>N</i>:\
<i>N</i>')dinickel(II)]
;
_publ_section_title_footnote     .
loop_
    _publ_author_name
    _publ_author_address
    'Wu, Chao'
;
School of Chemical Engineering and Light Industry
Guangdong University of Technology
Guangzhou 510006
Guangdong
People's Republic of China
;
    'Cao, Peng'
;
School of Chemical Engineering and Light Industry
Guangdong University of Technology
Guangzhou 510006
Guangdong
People's Republic of China
;
_publ_section_synopsis     .
data_I
_audit_creation_method     SHELXL-97
_database_code_depnum_ccdc_archive     'CCDC 1062289'
_chemical_name_systematic
;\
Poly[diaqua(\m~2~-benzene-1,4-dicarboxylato-\k^2^<i>O</i>^1^:<i>O</i>^4^)\
(\m~2~-benzene-1,4-dicarboxylato-\k^4^<i>O</i>^1^,<i>O</i>^1'^:\
<i>O</i>^4^,<i>O</i>^4'^)bis(\m~2~-3,3',5,5'-tetramethyl-4,4'-bipyrazole-\
\k^2^<i>N</i>:<i>N</i>')dinickel(II)]
;
_chemical_name_common     ?
_chemical_formula_moiety     'Ni (H2 O) (C10 H14 N4) (C8 H4 O4)'
_chemical_formula_sum     'C18 H20 N4 Ni O5'
_chemical_formula_iupac     '[Ni (C8 H4 O4) (C10 H14 N4) (H2 O)]'
_chemical_formula_weight     431.09
_chemical_melting_point     ?
_symmetry_cell_setting     monoclinic
_symmetry_space_group_name_H-M     'P 21/n'
_symmetry_space_group_name_Hall     '-P 2yn'
loop_
    _symmetry_equiv_pos_as_xyz
    'x, y, z'
    '-x+1/2, y+1/2, -z+1/2'
    '-x, -y, -z'
    'x-1/2, -y-1/2, z-1/2'
_cell_length_a     11.1603(7)
_cell_length_b     17.3367(11)
_cell_length_c     11.2345(7)
_cell_angle_alpha     90.00
_cell_angle_beta     116.0810(10)
_cell_angle_gamma     90.00
_cell_volume     1952.3(2)
_cell_formula_units_Z     4
_cell_measurement_reflns_used     3721
_cell_measurement_theta_min     2.335
_cell_measurement_theta_max     26.688
_cell_measurement_temperature     293(2)
_exptl_crystal_description     prism
_exptl_crystal_colour     green
_exptl_crystal_size_max     0.28
_exptl_crystal_size_mid     0.18
_exptl_crystal_size_min     0.15
_exptl_crystal_density_diffrn     1.467
_exptl_crystal_density_meas     ?
_exptl_crystal_density_method     'not measured'
_exptl_crystal_F_000     896
_exptl_absorpt_coefficient_mu     1.031
_exptl_absorpt_correction_type     multi-scan
_exptl_absorpt_process_details
;
(<i>SADABS</i>; Bruker, 2014)
;
_exptl_absorpt_correction_T_min     0.6447
_exptl_absorpt_correction_T_max     0.7456
_diffrn_ambient_temperature     293(2)
_diffrn_radiation_type     MoK\a
_diffrn_radiation_wavelength     0.71073
_diffrn_radiation_source     'fine-focus sealed tube'
_diffrn_radiation_monochromator     graphite
_diffrn_measurement_device_type     'Bruker SMART'
_diffrn_measurement_method     '\w scans'
_diffrn_detector_area_resol_mean     ?
_diffrn_reflns_number     11758
_diffrn_reflns_av_R_equivalents     0.0267
_diffrn_reflns_av_sigmaI/netI     0.0329
_diffrn_reflns_theta_min     2.14
_diffrn_reflns_theta_max     27.00
_diffrn_reflns_theta_full     27.00
_diffrn_measured_fraction_theta_max     0.993
_diffrn_measured_fraction_theta_full     0.993
_diffrn_reflns_limit_h_min     -13
_diffrn_reflns_limit_h_max     14
_diffrn_reflns_limit_k_min     -21
_diffrn_reflns_limit_k_max     22
_diffrn_reflns_limit_l_min     -10
_diffrn_reflns_limit_l_max     14
_reflns_number_total     4236
_reflns_number_gt     3627
_reflns_threshold_expression     I>2\s(I)
_refine_ls_structure_factor_coef     Fsqd
_refine_ls_matrix_type     full
_refine_ls_R_factor_all     0.0433
_refine_ls_R_factor_gt     0.0354
_refine_ls_wR_factor_gt     0.0928
_refine_ls_wR_factor_ref     0.0978
_refine_ls_goodness_of_fit_ref     1.040
_refine_ls_restrained_S_all     1.040
_refine_ls_number_reflns     4236
_refine_ls_number_parameters     272
_refine_ls_number_restraints     4
_refine_ls_hydrogen_treatment     mixed
_refine_ls_weighting_scheme     calc
_refine_ls_weighting_details
         'calc w=1/[\s^2^(Fo^2^)+(0.0583P)^2^+0.4664P] where P=(Fo^2^+2Fc^2^)/3'
_atom_sites_solution_hydrogens     geom
_atom_sites_solution_primary     direct
_atom_sites_solution_secondary     difmap
_refine_ls_shift/su_max     0.001
_refine_ls_shift/su_mean     0.001
_refine_diff_density_max     0.395
_refine_diff_density_min     -0.249
_refine_ls_extinction_method     none
_refine_ls_extinction_coef     ?
loop_
    _atom_type_symbol
    _atom_type_description
    _atom_type_scat_dispersion_real
    _atom_type_scat_dispersion_imag
    _atom_type_scat_source
    'C' 'C' 0.0033 0.0016
                         'International Tables Vol C Tables 4.2.6.8 and 6.1.1.4'
    'H' 'H' 0.0000 0.0000
                         'International Tables Vol C Tables 4.2.6.8 and 6.1.1.4'
    'N' 'N' 0.0061 0.0033
                         'International Tables Vol C Tables 4.2.6.8 and 6.1.1.4'
    'O' 'O' 0.0106 0.0060
                         'International Tables Vol C Tables 4.2.6.8 and 6.1.1.4'
    'Ni' 'Ni' 0.3393 1.1124
                         'International Tables Vol C Tables 4.2.6.8 and 6.1.1.4'
_computing_data_collection
;
APEX2 (Bruker, 2014)
;
_computing_cell_refinement
;
SAINT (Bruker, 2014)
;
_computing_data_reduction
;
SAINT (Bruker, 2014)
;
_computing_structure_solution
;
SHELXS97 (Sheldrick, 2008)
;
_computing_structure_refinement
;
SHELXL97 (Sheldrick, 2008)
;
_computing_molecular_graphics
;
X-SEED (Barbour, 2001)
;
_computing_publication_material
;
publCIF (Westrip, 2010)
;
loop_
    _atom_site_type_symbol
    _atom_site_label
    _atom_site_fract_x
    _atom_site_fract_y
    _atom_site_fract_z
    _atom_site_U_iso_or_equiv
    _atom_site_adp_type
    _atom_site_calc_flag
    _atom_site_refinement_flags
    _atom_site_occupancy
    _atom_site_symmetry_multiplicity
    _atom_site_disorder_assembly
    _atom_site_disorder_group
    Ni Ni1 0.36576(2) 0.277787(13) 0.18220(2) 0.01814(10) Uani d . 1 1 . .
    O O1 0.19348(13) 0.32361(8) 0.02675(15) 0.0266(3) Uani d . 1 1 . .
    O O2 0.29813(13) 0.38770(8) 0.21146(14) 0.0261(3) Uani d . 1 1 . .
    O O3 0.40583(14) 0.17246(8) 0.12360(15) 0.0279(3) Uani d . 1 1 . .
    O O4 0.21805(14) 0.11750(9) -0.02559(15) 0.0308(4) Uani d . 1 1 . .
    O O1w 0.52381(16) 0.27350(9) 0.36205(17) 0.0316(4) Uani d D 1 1 . .
    H H11 0.561(3) 0.2350(13) 0.408(3) 0.068(11) Uiso d D 1 1 . .
    H H12 0.580(2) 0.3083(13) 0.400(3) 0.057(9) Uiso d D 1 1 . .
    N N1 0.24869(18) 0.22143(9) 0.25933(18) 0.0253(4) Uani d . 1 1 . .
    N N2 0.17275(17) 0.15986(10) 0.19515(17) 0.0243(4) Uani d D 1 1 . .
    H H2 0.172(2) 0.1420(14) 0.1219(15) 0.034(7) Uiso d D 1 1 . .
    N N3 -0.01548(17) 0.17170(10) 0.59896(18) 0.0269(4) Uani d . 1 1 . .
    N N4 0.10431(19) 0.13770(12) 0.67197(19) 0.0326(4) Uani d D 1 1 . .
    H H4 0.125(3) 0.1247(15) 0.7539(13) 0.044(8) Uiso d D 1 1 . .
    C C1 0.20219(18) 0.38216(11) 0.0984(2) 0.0221(4) Uani d . 1 1 . .
    C C2 0.09733(19) 0.44350(11) 0.0473(2) 0.0234(4) Uani d . 1 1 . .
    C C3 0.0975(2) 0.50261(12) 0.1296(2) 0.0285(5) Uani d . 1 1 . .
    H H3 0.1633 0.5043 0.2167 0.034 Uiso calc R 1 1 . .
    C C4 0.0006(2) 0.55935(12) 0.0835(2) 0.0285(5) Uani d . 1 1 . .
    H H4A 0.0007 0.5990 0.1393 0.034 Uiso calc R 1 1 . .
    C C5 0.3431(2) 0.12127(11) 0.0413(2) 0.0241(4) Uani d . 1 1 . .
    C C6 0.42497(19) 0.05760(12) 0.0211(2) 0.0234(4) Uani d . 1 1 . .
    C C7 0.3661(2) -0.01133(13) -0.0363(3) 0.0348(5) Uani d . 1 1 . .
    H H7 0.2760 -0.0193 -0.0602 0.042 Uiso calc R 1 1 . .
    C C8 0.4405(2) -0.06880(13) -0.0584(2) 0.0326(5) Uani d . 1 1 . .
    H H8 0.4000 -0.1148 -0.0983 0.039 Uiso calc R 1 1 . .
    C C9 0.2976(3) 0.29163(17) 0.4676(3) 0.0512(8) Uani d . 1 1 . .
    H H9A 0.3063 0.3368 0.4226 0.077 Uiso calc R 1 1 . .
    H H9B 0.3844 0.2748 0.5306 0.077 Uiso calc R 1 1 . .
    H H9C 0.2445 0.3036 0.5131 0.077 Uiso calc R 1 1 . .
    C C10 0.2318(2) 0.22909(12) 0.3692(2) 0.0289(5) Uani d . 1 1 . .
    C C11 0.1447(2) 0.17158(12) 0.3746(2) 0.0262(4) Uani d . 1 1 . .
    C C12 0.1100(2) 0.12834(12) 0.2614(2) 0.0261(4) Uani d . 1 1 . .
    C C13 0.0226(2) 0.05878(14) 0.2117(3) 0.0408(6) Uani d . 1 1 . .
    H H13A -0.0315 0.0634 0.1180 0.061 Uiso calc R 1 1 . .
    H H13B -0.0339 0.0549 0.2558 0.061 Uiso calc R 1 1 . .
    H H13C 0.0771 0.0134 0.2296 0.061 Uiso calc R 1 1 . .
    C C14 -0.1337(3) 0.22052(18) 0.3690(3) 0.0508(8) Uani d . 1 1 . .
    H H14A -0.2020 0.2318 0.3964 0.076 Uiso calc R 1 1 . .
    H H14B -0.1677 0.1850 0.2960 0.076 Uiso calc R 1 1 . .
    H H14C -0.1066 0.2673 0.3419 0.076 Uiso calc R 1 1 . .
    C C15 -0.0169(2) 0.18548(13) 0.4814(2) 0.0287(5) Uani d . 1 1 . .
    C C16 0.1032(2) 0.16093(13) 0.4805(2) 0.0278(5) Uani d . 1 1 . .
    C C17 0.1780(2) 0.13039(15) 0.6040(2) 0.0358(5) Uani d . 1 1 . .
    C C18 0.3125(3) 0.0935(2) 0.6595(3) 0.0668(10) Uani d . 1 1 . .
    H H18A 0.3648 0.1117 0.7481 0.100 Uiso calc R 1 1 . .
    H H18B 0.3563 0.1065 0.6053 0.100 Uiso calc R 1 1 . .
    H H18C 0.3029 0.0385 0.6606 0.100 Uiso calc R 1 1 . .
loop_
    _atom_site_aniso_label
    _atom_site_aniso_U_11
    _atom_site_aniso_U_22
    _atom_site_aniso_U_33
    _atom_site_aniso_U_12
    _atom_site_aniso_U_13
    _atom_site_aniso_U_23
    Ni1 0.01651(14) 0.01908(15) 0.01932(16) 0.00261(9) 0.00832(11) 0.00007(10)
    O1 0.0223(7) 0.0220(7) 0.0284(8) 0.0043(5) 0.0047(6) -0.0059(6)
    O2 0.0222(7) 0.0227(7) 0.0269(8) 0.0042(5) 0.0049(6) -0.0023(6)
    O3 0.0311(8) 0.0217(7) 0.0331(9) 0.0056(6) 0.0161(7) -0.0049(6)
    O4 0.0239(7) 0.0372(9) 0.0292(9) 0.0117(6) 0.0097(7) -0.0029(7)
    O1w 0.0261(8) 0.0268(9) 0.0284(9) -0.0014(6) -0.0006(7) 0.0042(7)
    N1 0.0289(9) 0.0267(9) 0.0251(9) -0.0038(7) 0.0162(8) -0.0052(7)
    N2 0.0255(8) 0.0302(9) 0.0211(9) -0.0027(7) 0.0138(8) -0.0041(7)
    N3 0.0248(9) 0.0342(10) 0.0237(9) 0.0024(7) 0.0126(8) 0.0008(8)
    N4 0.0358(10) 0.0439(11) 0.0248(11) 0.0133(8) 0.0195(9) 0.0087(9)
    C1 0.0194(9) 0.0201(10) 0.0258(11) 0.0013(7) 0.0090(8) 0.0001(8)
    C2 0.0191(9) 0.0208(10) 0.0276(11) 0.0029(7) 0.0076(8) 0.0001(8)
    C3 0.0241(10) 0.0278(11) 0.0249(11) 0.0054(8) 0.0027(9) -0.0024(9)
    C4 0.0295(11) 0.0234(10) 0.0265(12) 0.0061(8) 0.0069(9) -0.0043(9)
    C5 0.0293(10) 0.0245(10) 0.0231(11) 0.0078(8) 0.0158(9) 0.0036(8)
    C6 0.0241(10) 0.0238(10) 0.0228(11) 0.0064(7) 0.0108(8) -0.0019(8)
    C7 0.0207(10) 0.0328(12) 0.0516(15) 0.0008(8) 0.0166(10) -0.0108(11)
    C8 0.0273(11) 0.0262(11) 0.0442(14) -0.0023(8) 0.0157(10) -0.0132(10)
    C9 0.0678(19) 0.0585(17) 0.0416(16) -0.0270(15) 0.0372(15) -0.0238(13)
    C10 0.0310(11) 0.0344(12) 0.0278(12) -0.0031(9) 0.0190(10) -0.0045(9)
    C11 0.0266(10) 0.0320(11) 0.0251(11) 0.0031(8) 0.0159(9) 0.0009(9)
    C12 0.0238(10) 0.0306(11) 0.0268(11) 0.0009(8) 0.0138(9) 0.0009(9)
    C13 0.0405(13) 0.0400(14) 0.0455(15) -0.0118(11) 0.0223(12) -0.0045(11)
    C14 0.0406(15) 0.086(2) 0.0278(14) 0.0220(14) 0.0174(12) 0.0123(14)
    C15 0.0309(11) 0.0345(12) 0.0264(12) 0.0011(9) 0.0178(10) 0.0006(9)
    C16 0.0293(10) 0.0336(12) 0.0261(11) 0.0002(9) 0.0173(9) 0.0014(9)
    C17 0.0355(12) 0.0491(14) 0.0298(13) 0.0106(10) 0.0209(11) 0.0032(11)
    C18 0.0548(17) 0.109(3) 0.0436(17) 0.0446(19) 0.0283(14) 0.0177(18)
loop_
    _geom_bond_atom_site_label_1
    _geom_bond_atom_site_label_2
    _geom_bond_site_symmetry_2
    _geom_bond_distance
    _geom_bond_publ_flag
    Ni1 O1 . 2.1036(14) ?
    Ni1 O2 . 2.1276(14) ?
    Ni1 O3 . 2.0559(14) ?
    Ni1 O1w . 2.0164(16) ?
    Ni1 N1 . 2.0995(17) ?
    Ni1 N3 4_665 2.1185(17) ?
    O1 C1 . 1.273(2) ?
    O2 C1 . 1.254(2) ?
    O3 C5 . 1.251(3) ?
    O4 C5 . 1.262(2) ?
    O1w H11 . 0.836(10) ?
    O1w H12 . 0.836(10) ?
    N1 C10 . 1.335(3) ?
    N1 N2 . 1.357(2) ?
    N2 C12 . 1.342(3) ?
    N2 H2 . 0.877(10) ?
    N3 C15 . 1.335(3) ?
    N3 N4 . 1.358(2) ?
    N3 Ni1 4_566 2.1185(17) ?
    N4 C17 . 1.352(3) ?
    N4 H4 . 0.874(10) ?
    C1 C2 . 1.497(3) ?
    C2 C3 . 1.380(3) ?
    C2 C4 3_565 1.395(3) ?
    C3 C4 . 1.383(3) ?
    C3 H3 . 0.9300 ?
    C4 C2 3_565 1.395(3) ?
    C4 H4A . 0.9300 ?
    C5 C6 . 1.512(3) ?
    C6 C7 . 1.380(3) ?
    C6 C8 3_655 1.383(3) ?
    C7 C8 . 1.388(3) ?
    C7 H7 . 0.9300 ?
    C8 C6 3_655 1.383(3) ?
    C8 H8 . 0.9300 ?
    C9 C10 . 1.491(3) ?
    C9 H9A . 0.9600 ?
    C9 H9B . 0.9600 ?
    C9 H9C . 0.9600 ?
    C10 C11 . 1.412(3) ?
    C11 C12 . 1.378(3) ?
    C11 C16 . 1.466(3) ?
    C12 C13 . 1.496(3) ?
    C13 H13A . 0.9600 ?
    C13 H13B . 0.9600 ?
    C13 H13C . 0.9600 ?
    C14 C15 . 1.489(3) ?
    C14 H14A . 0.9600 ?
    C14 H14B . 0.9600 ?
    C14 H14C . 0.9600 ?
    C15 C16 . 1.410(3) ?
    C16 C17 . 1.372(3) ?
    C17 C18 . 1.493(3) ?
    C18 H18A . 0.9600 ?
    C18 H18B . 0.9600 ?
    C18 H18C . 0.9600 ?
loop_
    _geom_angle_atom_site_label_1
    _geom_angle_atom_site_label_2
    _geom_angle_atom_site_label_3
    _geom_angle_site_symmetry_1
    _geom_angle_site_symmetry_3
    _geom_angle
    _geom_angle_publ_flag
    O1w Ni1 O3 . . 94.04(6) ?
    O1w Ni1 N1 . . 89.90(7) ?
    O3 Ni1 N1 . . 88.93(6) ?
    O1w Ni1 O1 . . 157.43(6) ?
    O3 Ni1 O1 . . 108.52(6) ?
    N1 Ni1 O1 . . 90.63(7) ?
    O1w Ni1 N3 . 4_665 90.92(7) ?
    O3 Ni1 N3 . 4_665 87.68(6) ?
    N1 Ni1 N3 . 4_665 176.55(7) ?
    O1 Ni1 N3 . 4_665 89.90(6) ?
    O1w Ni1 O2 . . 95.26(6) ?
    O3 Ni1 O2 . . 170.69(6) ?
    N1 Ni1 O2 . . 91.47(6) ?
    O1 Ni1 O2 . . 62.17(5) ?
    N3 Ni1 O2 4_665 . 91.79(6) ?
    C1 O1 Ni1 . . 89.33(11) ?
    C1 O2 Ni1 . . 88.74(11) ?
    C5 O3 Ni1 . . 137.48(13) ?
    Ni1 O1w H11 . . 129(2) ?
    Ni1 O1w H12 . . 127(2) ?
    H11 O1w H12 . . 102(3) ?
    C10 N1 N2 . . 105.09(17) ?
    C10 N1 Ni1 . . 134.60(15) ?
    N2 N1 Ni1 . . 120.24(13) ?
    C12 N2 N1 . . 112.47(17) ?
    C12 N2 H2 . . 126.0(16) ?
    N1 N2 H2 . . 121.4(16) ?
    C15 N3 N4 . . 104.79(17) ?
    C15 N3 Ni1 . 4_566 128.69(15) ?
    N4 N3 Ni1 . 4_566 123.63(14) ?
    C17 N4 N3 . . 112.41(19) ?
    C17 N4 H4 . . 128.6(18) ?
    N3 N4 H4 . . 119.0(17) ?
    O2 C1 O1 . . 119.70(17) ?
    O2 C1 C2 . . 120.65(18) ?
    O1 C1 C2 . . 119.65(18) ?
    C3 C2 C4 . 3_565 120.16(18) ?
    C3 C2 C1 . . 120.00(18) ?
    C4 C2 C1 3_565 . 119.84(18) ?
    C2 C3 C4 . . 120.5(2) ?
    C2 C3 H3 . . 119.8 ?
    C4 C3 H3 . . 119.8 ?
    C3 C4 C2 . 3_565 119.38(19) ?
    C3 C4 H4A . . 120.3 ?
    C2 C4 H4A 3_565 . 120.3 ?
    O3 C5 O4 . . 126.16(18) ?
    O3 C5 C6 . . 116.72(18) ?
    O4 C5 C6 . . 117.12(18) ?
    C7 C6 C8 . 3_655 119.55(19) ?
    C7 C6 C5 . . 120.49(18) ?
    C8 C6 C5 3_655 . 119.95(19) ?
    C6 C7 C8 . . 120.42(19) ?
    C6 C7 H7 . . 119.8 ?
    C8 C7 H7 . . 119.8 ?
    C6 C8 C7 3_655 . 120.0(2) ?
    C6 C8 H8 3_655 . 120.0 ?
    C7 C8 H8 . . 120.0 ?
    C10 C9 H9A . . 109.5 ?
    C10 C9 H9B . . 109.5 ?
    H9A C9 H9B . . 109.5 ?
    C10 C9 H9C . . 109.5 ?
    H9A C9 H9C . . 109.5 ?
    H9B C9 H9C . . 109.5 ?
    N1 C10 C11 . . 110.44(19) ?
    N1 C10 C9 . . 122.3(2) ?
    C11 C10 C9 . . 127.3(2) ?
    C12 C11 C10 . . 105.30(18) ?
    C12 C11 C16 . . 128.3(2) ?
    C10 C11 C16 . . 126.3(2) ?
    N2 C12 C11 . . 106.69(18) ?
    N2 C12 C13 . . 122.4(2) ?
    C11 C12 C13 . . 130.9(2) ?
    C12 C13 H13A . . 109.5 ?
    C12 C13 H13B . . 109.5 ?
    H13A C13 H13B . . 109.5 ?
    C12 C13 H13C . . 109.5 ?
    H13A C13 H13C . . 109.5 ?
    H13B C13 H13C . . 109.5 ?
    C15 C14 H14A . . 109.5 ?
    C15 C14 H14B . . 109.5 ?
    H14A C14 H14B . . 109.5 ?
    C15 C14 H14C . . 109.5 ?
    H14A C14 H14C . . 109.5 ?
    H14B C14 H14C . . 109.5 ?
    N3 C15 C16 . . 110.80(19) ?
    N3 C15 C14 . . 122.5(2) ?
    C16 C15 C14 . . 126.7(2) ?
    C17 C16 C15 . . 105.50(19) ?
    C17 C16 C11 . . 126.9(2) ?
    C15 C16 C11 . . 127.4(2) ?
    N4 C17 C16 . . 106.5(2) ?
    N4 C17 C18 . . 123.6(2) ?
    C16 C17 C18 . . 129.9(2) ?
    C17 C18 H18A . . 109.5 ?
    C17 C18 H18B . . 109.5 ?
    H18A C18 H18B . . 109.5 ?
    C17 C18 H18C . . 109.5 ?
    H18A C18 H18C . . 109.5 ?
    H18B C18 H18C . . 109.5 ?
loop_
    _geom_torsion_atom_site_label_1
    _geom_torsion_atom_site_label_2
    _geom_torsion_atom_site_label_3
    _geom_torsion_atom_site_label_4
    _geom_torsion_site_symmetry_1
    _geom_torsion_site_symmetry_2
    _geom_torsion_site_symmetry_3
    _geom_torsion_site_symmetry_4
    _geom_torsion
    _geom_torsion_publ_flag
    O1w Ni1 O1 C1 . . . . -1.3(2) ?
    O3 Ni1 O1 C1 . . . . 178.98(11) ?
    N1 Ni1 O1 C1 . . . . 89.91(12) ?
    N3 Ni1 O1 C1 4_665 . . . -93.50(12) ?
    O2 Ni1 O1 C1 . . . . -1.42(11) ?
    O1w Ni1 O2 C1 . . . . -178.52(12) ?
    O3 Ni1 O2 C1 . . . . 3.8(4) ?
    N1 Ni1 O2 C1 . . . . -88.49(12) ?
    O1 Ni1 O2 C1 . . . . 1.45(11) ?
    N3 Ni1 O2 C1 4_665 . . . 90.39(12) ?
    O1w Ni1 O3 C5 . . . . 157.3(2) ?
    N1 Ni1 O3 C5 . . . . 67.5(2) ?
    O1 Ni1 O3 C5 . . . . -22.8(2) ?
    N3 Ni1 O3 C5 4_665 . . . -112.0(2) ?
    O2 Ni1 O3 C5 . . . . -25.1(5) ?
    O1w Ni1 N1 C10 . . . . 44.9(2) ?
    O3 Ni1 N1 C10 . . . . 138.9(2) ?
    O1 Ni1 N1 C10 . . . . -112.6(2) ?
    N3 Ni1 N1 C10 4_665 . . . 148.7(11) ?
    O2 Ni1 N1 C10 . . . . -50.4(2) ?
    O1w Ni1 N1 N2 . . . . -131.40(15) ?
    O3 Ni1 N1 N2 . . . . -37.35(15) ?
    O1 Ni1 N1 N2 . . . . 71.16(15) ?
    N3 Ni1 N1 N2 4_665 . . . -27.6(12) ?
    O2 Ni1 N1 N2 . . . . 133.34(15) ?
    C10 N1 N2 C12 . . . . -0.6(2) ?
    Ni1 N1 N2 C12 . . . . 176.69(14) ?
    C15 N3 N4 C17 . . . . 0.5(3) ?
    Ni1 N3 N4 C17 4_566 . . . -161.73(17) ?
    Ni1 O2 C1 O1 . . . . -2.43(19) ?
    Ni1 O2 C1 C2 . . . . 177.19(17) ?
    Ni1 O1 C1 O2 . . . . 2.46(19) ?
    Ni1 O1 C1 C2 . . . . -177.17(17) ?
    O2 C1 C2 C3 . . . . -7.0(3) ?
    O1 C1 C2 C3 . . . . 172.62(19) ?
    O2 C1 C2 C4 . . . 3_565 173.1(2) ?
    O1 C1 C2 C4 . . . 3_565 -7.2(3) ?
    C4 C2 C3 C4 3_565 . . . 0.2(4) ?
    C1 C2 C3 C4 . . . . -179.6(2) ?
    C2 C3 C4 C2 . . . 3_565 -0.2(4) ?
    Ni1 O3 C5 O4 . . . . -9.9(4) ?
    Ni1 O3 C5 C6 . . . . 170.67(14) ?
    O3 C5 C6 C7 . . . . 161.3(2) ?
    O4 C5 C6 C7 . . . . -18.2(3) ?
    O3 C5 C6 C8 . . . 3_655 -19.8(3) ?
    O4 C5 C6 C8 . . . 3_655 160.8(2) ?
    C8 C6 C7 C8 3_655 . . . -0.9(4) ?
    C5 C6 C7 C8 . . . . 178.0(2) ?
    C6 C7 C8 C6 . . . 3_655 0.9(4) ?
    N2 N1 C10 C11 . . . . 0.2(2) ?
    Ni1 N1 C10 C11 . . . . -176.44(15) ?
    N2 N1 C10 C9 . . . . -179.1(2) ?
    Ni1 N1 C10 C9 . . . . 4.2(4) ?
    N1 C10 C11 C12 . . . . 0.2(3) ?
    C9 C10 C11 C12 . . . . 179.5(3) ?
    N1 C10 C11 C16 . . . . 179.4(2) ?
    C9 C10 C11 C16 . . . . -1.3(4) ?
    N1 N2 C12 C11 . . . . 0.7(2) ?
    N1 N2 C12 C13 . . . . -178.74(19) ?
    C10 C11 C12 N2 . . . . -0.5(2) ?
    C16 C11 C12 N2 . . . . -179.7(2) ?
    C10 C11 C12 C13 . . . . 178.9(2) ?
    C16 C11 C12 C13 . . . . -0.4(4) ?
    N4 N3 C15 C16 . . . . -0.7(2) ?
    Ni1 N3 C15 C16 4_566 . . . 160.26(15) ?
    N4 N3 C15 C14 . . . . 178.0(2) ?
    Ni1 N3 C15 C14 4_566 . . . -21.1(3) ?
    N3 C15 C16 C17 . . . . 0.7(3) ?
    C14 C15 C16 C17 . . . . -177.9(3) ?
    N3 C15 C16 C11 . . . . -174.6(2) ?
    C14 C15 C16 C11 . . . . 6.8(4) ?
    C12 C11 C16 C17 . . . . 103.9(3) ?
    C10 C11 C16 C17 . . . . -75.2(3) ?
    C12 C11 C16 C15 . . . . -81.9(3) ?
    C10 C11 C16 C15 . . . . 99.1(3) ?
    N3 N4 C17 C16 . . . . 0.0(3) ?
    N3 N4 C17 C18 . . . . -178.6(3) ?
    C15 C16 C17 N4 . . . . -0.4(3) ?
    C11 C16 C17 N4 . . . . 174.9(2) ?
    C15 C16 C17 C18 . . . . 178.1(3) ?
    C11 C16 C17 C18 . . . . -6.6(5) ?
loop_
    _geom_hbond_atom_site_label_D
    _geom_hbond_atom_site_label_H
    _geom_hbond_atom_site_label_A
    _geom_hbond_site_symmetry_A
    _geom_hbond_distance_DH
    _geom_hbond_distance_HA
    _geom_hbond_distance_DA
    _geom_hbond_angle_DHA
    O1w H11 O1 4_666 0.840(10)
                             1.80(2) 2.601(2) 159(4)
    O1w H12 O4 4_666 0.840(10)
                             1.90(2) 2.731(2) 173(3)
    N2 H2 O4 . 0.880(10)
                       1.980(10)
                               2.837(2) 164(2)
    N4 H4 O4 1_556 0.870(10)
                           2.230(10)
                                   3.080(3) 164(2)
