# Supplementary material for: Crystal structure of poly[di­aqua­(μ2-benzene-1,4-di­carboxyl­ato-κ2 O 1:O 4)(μ2-benzene-1,4-di­carboxyl­ato-κ4 O 1,O 1′:O 4,O 4′)bis­(μ2-3,3′,5,5′-tetra­methyl-4,4′-bi­pyrazole-κ2 N:N′)dinickel(II)]
Source: Acta Crystallogr E Crystallogr Commun. 2015 May 7;71(Pt 6):m127–8. doi: 10.1107/S2056989015008415 (PMC4459351; doi:10.1107/S2056989015008415)
Supplement: Supplementary file 2 [file e-71-0m127-Isup2.hkl]

# 
# h,k,l, Fc-squared, Fo-squared, sigma(Fo-squared) and status flag 
# 
data_I
_shelx_title '  P21/n' 
_shelx_refln_list_code          4 
_shelx_F_calc_maximum      249.21 
_exptl_crystal_F_000       896.00 
_reflns_d_resolution_high  0.7828 
 
loop_ 
 _symmetry_equiv_pos_as_xyz 
 'x, y, z' 
 '-x+1/2, y+1/2, -z+1/2' 
 '-x, -y, -z' 
 'x-1/2, -y-1/2, z-1/2' 
 
_cell_length_a    11.1603 
_cell_length_b    17.3367 
_cell_length_c    11.2345 
_cell_angle_alpha  90.000 
_cell_angle_beta  116.081 
_cell_angle_gamma  90.000 
 
_shelx_F_squared_multiplier     1.000 
 
loop_ 
 _refln_index_h 
 _refln_index_k 
 _refln_index_l 
 _refln_F_squared_calc 
 _refln_F_squared_meas 
 _refln_F_squared_sigma 
 _refln_observed_status 
   2   0   0     1899.34     2048.96     31.76 o 
   4   0   0     7813.68     8398.55    124.03 o 
   6   0   0     1357.28     1233.48     29.51 o 
   8   0   0     2868.72     2943.46     92.13 o 
  10   0   0      208.37      191.49     22.41 o 
  12   0   0      353.89      363.09     32.56 o 
   1   1   0      187.92      178.01      3.74 o 
   2   1   0     2608.21     2590.50     30.58 o 
   3   1   0       34.03       40.40      3.99 o 
   4   1   0        8.11       -2.35      1.95 o 
   5   1   0     1123.60     1220.37     18.06 o 
   6   1   0     5779.16     5954.86     78.97 o 
   7   1   0      328.03      307.49      9.22 o 
   8   1   0     1003.96      944.41     29.12 o 
   9   1   0      103.98       79.52     10.82 o 
  10   1   0      748.45      765.89     28.80 o 
  11   1   0      160.40      139.53     15.27 o 
  12   1   0      458.85      541.63     27.77 o 
   0   2   0    32968.55    28435.04   1458.78 o 
   1   2   0     4232.93     4599.31     58.42 o 
   2   2   0     5059.37     5400.10     61.71 o 
   3   2   0     1625.86     1726.34     22.12 o 
   4   2   0     1615.82     1551.44     21.02 o 
   5   2   0       41.59       59.31      3.70 o 
   6   2   0     1171.05     1230.73     20.86 o 
   7   2   0      418.72      433.85     16.22 o 
   8   2   0     3120.40     3177.42     55.59 o 
   9   2   0       58.50       41.36      8.32 o 
  10   2   0      616.20      650.20     26.06 o 
  11   2   0      203.89      207.65     17.87 o 
  12   2   0      374.29      451.41     25.67 o 
   1   3   0    34935.09    34484.85   1431.62 o 
   2   3   0    17338.18    18999.43    235.71 o 
   3   3   0     5257.94     5739.18     66.57 o 
   4   3   0        2.29        3.17      2.15 o 
   5   3   0      178.73      209.86      6.30 o 
   6   3   0     5158.41     5185.07     62.87 o 
   7   3   0     1989.33     2025.15     37.95 o 
   8   3   0       41.51       47.13      7.96 o 
   9   3   0      792.77      824.76     28.78 o 
  10   3   0     1061.00     1110.06     36.10 o 
  11   3   0      246.01      250.61     19.15 o 
  12   3   0      124.97      147.03     16.54 o 
   0   4   0      444.83      522.91     14.36 o 
   1   4   0      392.75      377.17      7.72 o 
   2   4   0     2349.85     2567.71     35.63 o 
   3   4   0      140.67      175.88      5.15 o 
   4   4   0      876.60      748.79     19.14 o 
   5   4   0     1536.90     1374.37     20.11 o 
   6   4   0       34.03       48.85      4.86 o 
   7   4   0      452.58      481.41     14.96 o 
   8   4   0     3786.66     3820.46     65.37 o 
   9   4   0      675.91      699.00     25.93 o 
  10   4   0     1457.16     1505.14     44.00 o 
  11   4   0      176.37      181.67     17.12 o 
  12   4   0      130.51      141.67     19.02 o 
   1   5   0     7162.46     7570.05     72.95 o 
   2   5   0    11897.18    12868.88    145.09 o 
   3   5   0      122.38       58.55      5.38 o 
   4   5   0     4425.96     5292.01     63.14 o 
   5   5   0        7.14       20.67      4.59 o 
   6   5   0     2865.96     2884.05     43.68 o 
   7   5   0     4324.13     4397.70     72.62 o 
   8   5   0        3.85        6.71      5.40 o 
   9   5   0       11.22       14.17      5.49 o 
  10   5   0       37.45       42.91     19.29 o 
  11   5   0      786.83      757.17     31.00 o 
  12   5   0      104.86      114.06     15.25 o 
   0   6   0       29.28       12.37      3.28 o 
   1   6   0    11605.94    11903.88    123.11 o 
   2   6   0       38.44       45.78      3.35 o 
   3   6   0     5851.34     6316.97     83.47 o 
   4   6   0      665.90      711.85     12.74 o 
   5   6   0     9270.50     9955.02    115.48 o 
   6   6   0        2.03        1.41      3.20 o 
   7   6   0      478.78      496.68     30.42 o 
   8   6   0      139.33      133.33     10.00 o 
   9   6   0      933.22      932.05     29.98 o 
  10   6   0      406.43      380.87     21.39 o 
  11   6   0       35.48       33.23     13.38 o 
  12   6   0      152.96      138.95     16.65 o 
   1   7   0     1298.26     1197.01     16.02 o 
   2   7   0     2301.80     2378.34     28.39 o 
   3   7   0     2294.85     2243.44     34.10 o 
   4   7   0     2698.02     2781.32     41.53 o 
   5   7   0      143.11      145.45      7.38 o 
   6   7   0     1098.21     1031.46     21.03 o 
   7   7   0     3756.41     3533.26     61.43 o 
   8   7   0      499.36      506.21     17.17 o 
   9   7   0      160.77      160.99     11.27 o 
  10   7   0       20.11       13.10      8.40 o 
  11   7   0     1610.54     1569.15     88.31 o 
  12   7   0       61.25       83.47     37.92 o 
   0   8   0      284.94      202.60     10.58 o 
   1   8   0     5467.26     5548.37     60.50 o 
   2   8   0     6443.45     7139.43     76.53 o 
   3   8   0     6738.05     7246.29     85.98 o 
   4   8   0     1346.14     1275.22     25.98 o 
   5   8   0     7171.12     6851.07    271.13 o 
   6   8   0        2.91        5.44      3.64 o 
   7   8   0      633.83      633.98     18.99 o 
   8   8   0       75.98       66.42      9.35 o 
   9   8   0      317.67      322.71     15.22 o 
  10   8   0       25.24       36.37      7.98 o 
  11   8   0       18.72        9.05      8.93 o 
   1   9   0     4400.08     4785.29     53.40 o 
   2   9   0     1355.89     1527.79     22.73 o 
   3   9   0     3322.62     3228.71     42.84 o 
   4   9   0        3.50        9.72      3.71 o 
   5   9   0      365.50      357.33     11.60 o 
   6   9   0        6.82        9.33      4.20 o 
   7   9   0       16.87       15.14      6.15 o 
   8   9   0      102.07       97.06      9.23 o 
   9   9   0      556.73      510.94     20.40 o 
  10   9   0       99.20      128.21     16.72 o 
  11   9   0      598.01      611.87     29.07 o 
   0  10   0        7.26        0.48      3.50 o 
   1  10   0      833.89      809.00     13.36 o 
   2  10   0     1799.94     1831.01     30.64 o 
   3  10   0     2396.23     2391.66     34.24 o 
   4  10   0        0.53       -4.48      3.28 o 
   5  10   0     5693.05     5767.24     81.15 o 
   6  10   0       99.38       81.63      7.17 o 
   7  10   0      420.59      426.84     17.10 o 
   8  10   0        0.74        3.34      5.43 o 
   9  10   0      391.12      356.98     16.67 o 
  10  10   0        6.24       21.26      7.35 o 
  11  10   0        8.00       27.03     10.95 o 
   1  11   0     4110.79     4130.90     48.01 o 
   2  11   0     1685.84     1666.15     29.22 o 
   3  11   0     5356.97     5546.14     82.02 o 
   4  11   0      330.26      315.68     10.56 o 
   5  11   0      629.62      586.30     14.80 o 
   6  11   0      199.04      173.19     11.14 o 
   7  11   0      527.66      565.97     18.81 o 
   8  11   0      190.20      167.00     14.14 o 
   9  11   0      245.43      247.43     14.89 o 
  10  11   0        4.99        8.64      7.32 o 
  11  11   0      564.99      614.62     29.68 o 
   0  12   0     1162.52     1053.04     24.04 o 
   1  12   0       30.76       29.52      3.78 o 
   2  12   0      793.27      758.47     19.68 o 
   3  12   0     1747.04     1728.03     31.37 o 
   4  12   0       88.59       87.88      7.15 o 
   5  12   0     2581.48     2328.42     36.22 o 
   6  12   0        4.96        0.72      6.07 o 
   7  12   0      431.09      406.92     19.12 o 
   8  12   0      243.00      254.16     14.48 o 
   9  12   0      331.31      342.12     17.46 o 
  10  12   0       46.89       65.98     10.46 o 
   1  13   0      856.35      779.34     16.01 o 
   2  13   0      669.46      662.64     17.03 o 
   3  13   0     1323.57     1297.23     26.42 o 
   4  13   0     1020.72      931.49     19.59 o 
   5  13   0      107.78      112.67      9.44 o 
   6  13   0      819.76      818.13     21.80 o 
   7  13   0     1427.75     1348.27     29.65 o 
   8  13   0      266.14      243.37     16.91 o 
   9  13   0        1.22       -3.36      6.26 o 
  10  13   0       79.62       87.11     12.49 o 
   0  14   0     1272.84     1286.61     35.82 o 
   1  14   0      129.41      133.73      7.57 o 
   2  14   0      137.41      118.05     15.40 o 
   3  14   0      537.41      509.07     15.88 o 
   4  14   0     1380.66     1399.95     33.22 o 
   5  14   0     1001.09      982.09     43.37 o 
   6  14   0       60.18       53.53      8.03 o 
   7  14   0       24.27       23.71     10.84 o 
   8  14   0     1088.59     1001.47     26.20 o 
   9  14   0      482.38      553.50     28.28 o 
   1  15   0     1204.82     1196.79     25.04 o 
   2  15   0     1128.84     1094.73     27.88 o 
   3  15   0      142.43      137.71     14.31 o 
   4  15   0      380.33      352.26     16.56 o 
   5  15   0       20.85       30.13      9.05 o 
   6  15   0      594.85      620.15     22.98 o 
   7  15   0      398.08      385.71     16.68 o 
   8  15   0        1.78        4.74      8.94 o 
   9  15   0        0.02       -2.19     10.97 o 
   0  16   0       61.97       64.41     10.42 o 
   1  16   0       45.94       58.48      8.72 o 
   2  16   0      297.87      312.66     15.80 o 
   3  16   0        5.60       14.48      6.95 o 
   4  16   0      846.70      838.86     35.81 o 
   5  16   0      195.49      218.89     14.85 o 
   6  16   0      120.47      158.36     13.66 o 
   7  16   0        7.65       19.97      7.73 o 
   8  16   0      710.42      692.71     24.64 o 
   1  17   0       65.14       66.67      9.48 o 
   2  17   0     1815.92     1824.62     41.23 o 
   3  17   0       55.15       48.84      9.35 o 
   4  17   0       45.56       45.10      9.40 o 
   5  17   0      247.65      222.71     15.66 o 
   6  17   0      949.91      905.21     40.60 o 
   7  17   0      185.28      184.11     13.76 o 
   8  17   0       27.96       36.11     10.07 o 
   0  18   0     8123.70     8161.99    162.24 o 
   1  18   0        0.80       -4.04      7.02 o 
   2  18   0       28.74       45.28      9.23 o 
   3  18   0        9.95       17.23      7.62 o 
   4  18   0      631.50      636.59     23.97 o 
   5  18   0        0.61       12.72     12.14 o 
   6  18   0       64.36       68.41     11.22 o 
   7  18   0       91.70       99.27     16.20 o 
   1  19   0       34.02       29.75      9.09 o 
   2  19   0      583.35      587.30     37.12 o 
   3  19   0      176.18      184.80     16.64 o 
   4  19   0        0.96        2.45      8.03 o 
   5  19   0       54.98       58.96     11.51 o 
   6  19   0     1012.38      993.28     44.24 o 
   0  20   0     2656.77     2888.55    104.88 o 
   1  20   0      110.09      147.06     16.02 o 
   2  20   0      110.88      112.80     24.54 o 
   3  20   0       14.40       16.69      8.89 o 
   4  20   0      260.42      271.93     18.28 o 
   5  20   0       42.70       44.82     11.20 o 
   1  21   0       90.88       99.86     17.67 o 
   2  21   0      435.70      467.84     22.62 o 
   3  21   0      158.00      166.55     16.06 o 
   4  21   0        2.90        8.22      9.05 o 
   0  22   0      338.01      352.21     38.35 o 
   1  22   0       12.20       37.28     15.25 o 
 -13   0   1      647.18      709.84     44.07 o 
 -11   0   1     1053.60     1129.92     53.14 o 
  -9   0   1     1607.33     1535.76     58.61 o 
  -7   0   1     7699.79     7942.18    120.42 o 
  -5   0   1     1905.09     2395.09     39.26 o 
  -3   0   1     2383.54     2358.65     36.60 o 
  -1   0   1     5429.38     5954.28    146.18 o 
   1   0   1    62107.79    59164.99   2122.34 o 
   3   0   1       22.53        9.97      5.37 o 
   5   0   1    15419.26    16196.62    419.89 o 
   7   0   1      296.70      300.75     14.12 o 
   9   0   1      508.76      555.76     32.33 o 
  11   0   1      217.78      211.89     25.94 o 
 -13   1   1       72.03       70.84     13.10 o 
 -12   1   1       34.10       27.36     10.19 o 
 -11   1   1       90.47      101.96     13.06 o 
 -10   1   1      184.61      164.02     14.49 o 
  -9   1   1     1225.13     1236.29     36.00 o 
  -8   1   1       32.79       34.07      5.64 o 
  -7   1   1     3541.25     3697.23     42.41 o 
  -6   1   1      141.81      136.11      4.50 o 
  -5   1   1     2167.64     1958.12     23.35 o 
  -4   1   1      859.11      846.76     11.34 o 
  -3   1   1      747.69      813.26     10.38 o 
  -2   1   1      253.08      250.48      4.72 o 
  -1   1   1    21223.19    22407.54    277.85 o 
   0   1   1     1141.93     1222.49     23.64 o 
   1   1   1      588.49      585.80      9.59 o 
   2   1   1      902.59      974.62     15.37 o 
   3   1   1     2225.34     2058.52     29.34 o 
   4   1   1      684.76      652.03     18.02 o 
   5   1   1      200.29      201.91      7.28 o 
   6   1   1      503.21      583.37     13.20 o 
   7   1   1      701.36      660.15     15.02 o 
   8   1   1      547.69      576.18     22.09 o 
   9   1   1        0.29       -0.64      6.54 o 
  10   1   1      900.50      786.52     29.77 o 
  11   1   1     1220.01     1222.62     48.47 o 
  12   1   1        3.17        2.27      8.41 o 
 -13   2   1      715.64      684.85     47.42 o 
 -12   2   1      685.96      737.32     30.86 o 
 -11   2   1        9.49        8.26      8.33 o 
 -10   2   1      986.23      888.45     30.80 o 
  -9   2   1      178.97      179.54     42.07 o 
  -8   2   1      313.40      288.92     10.04 o 
  -7   2   1     4199.39     4083.38    167.63 o 
  -6   2   1     1168.08     1448.79     18.74 o 
  -5   2   1      516.05      524.92     10.65 o 
  -4   2   1       29.85       28.70      1.96 o 
  -3   2   1       12.15       20.04      2.26 o 
  -2   2   1    12433.01    14121.70    175.30 o 
  -1   2   1     2234.02     2352.29     35.49 o 
   0   2   1      698.62      704.96     10.28 o 
   1   2   1    24634.03    26984.46    442.36 o 
   2   2   1      107.10      154.05      9.90 o 
   3   2   1      337.25      371.51      8.69 o 
   4   2   1      117.70       95.31      4.98 o 
   5   2   1     5730.73     5736.55     76.30 o 
   6   2   1        5.12       11.25      3.59 o 
   7   2   1       16.52       18.47      6.80 o 
   8   2   1      422.29      396.83     14.56 o 
   9   2   1     3371.20     3358.55     75.22 o 
  10   2   1      116.85      115.55     13.79 o 
  11   2   1      128.79      140.35     15.83 o 
  12   2   1       46.88       69.49     12.84 o 
 -13   3   1      157.48      195.86     19.14 o 
 -12   3   1       17.25       17.46      9.33 o 
 -11   3   1      388.91      398.06     22.48 o 
 -10   3   1      265.21      225.09     16.46 o 
  -9   3   1     1316.59     1249.64     36.44 o 
  -8   3   1        1.24       -2.01      5.90 o 
  -7   3   1     3563.28     3371.57     69.50 o 
  -6   3   1     3662.71     3859.83     47.65 o 
  -5   3   1     3309.50     3466.66     42.90 o 
  -4   3   1      250.73      245.96      5.88 o 
  -3   3   1     1664.91     1825.20     23.23 o 
  -2   3   1     1995.87     2047.24     24.99 o 
  -1   3   1     3118.28     3096.03     36.14 o 
   0   3   1     8070.99     8909.10    111.56 o 
   1   3   1     6091.97     6451.96    202.30 o 
   2   3   1     3142.34     3345.39     44.63 o 
   3   3   1     6438.12     6625.93     85.47 o 
   4   3   1     2016.19     1963.35     29.35 o 
   5   3   1        8.58        6.02      3.49 o 
   6   3   1        2.09       -0.19      3.21 o 
   7   3   1     1864.67     1724.82     41.92 o 
   8   3   1      427.16      391.50     14.64 o 
   9   3   1      365.15      345.87     29.26 o 
  10   3   1       75.46       56.47     11.01 o 
  11   3   1      488.00      505.12     26.04 o 
  12   3   1      297.73      349.04     23.22 o 
 -13   4   1      158.49      184.22     26.58 o 
 -12   4   1      322.04      340.91     22.68 o 
 -11   4   1      246.58      228.83     25.46 o 
 -10   4   1       14.14       12.80      7.49 o 
  -9   4   1      449.93      426.41     15.60 o 
  -8   4   1     3002.00     2821.66     44.06 o 
  -7   4   1     1585.89     1522.54     26.73 o 
  -6   4   1       47.13       49.50      4.86 o 
  -5   4   1     2192.60     2096.73     32.19 o 
  -4   4   1      840.42     1102.75     18.87 o 
  -3   4   1     5296.34     5389.09     70.68 o 
  -2   4   1     4641.60     4848.89     56.20 o 
  -1   4   1     4923.31     5178.57     54.29 o 
   0   4   1      922.34      785.03     16.07 o 
   1   4   1      220.49      143.81      4.78 o 
   2   4   1     7635.90     8767.13    128.02 o 
   3   4   1      597.91      633.74     12.31 o 
   4   4   1     1606.69     1680.13     32.52 o 
   5   4   1      185.81      146.96      6.62 o 
   6   4   1     2034.55     2020.39     37.73 o 
   7   4   1      917.67      901.44     22.14 o 
   8   4   1       70.53       74.39     11.13 o 
   9   4   1     1303.01     1442.30     41.18 o 
  10   4   1      303.41      322.05     33.98 o 
  11   4   1      958.63      873.28     57.04 o 
  12   4   1      173.68      189.70     18.66 o 
 -12   5   1      311.04      330.30     30.97 o 
 -11   5   1      379.98      372.08     22.07 o 
 -10   5   1     1120.28     1087.06     35.42 o 
  -9   5   1       17.56       33.97      5.72 o 
  -8   5   1       23.72       23.42      4.96 o 
  -7   5   1      365.09      293.53     10.35 o 
  -6   5   1     2901.56     2784.91     42.14 o 
  -5   5   1     1428.19     1463.61     24.69 o 
  -4   5   1       81.89       84.84      5.11 o 
  -3   5   1      609.59      868.54     15.53 o 
  -2   5   1      694.93      660.52      9.94 o 
  -1   5   1      126.52      106.75      3.99 o 
   0   5   1     2932.14     3215.28     43.24 o 
   1   5   1     1141.00     1200.54     18.32 o 
   2   5   1     1228.37     1131.44     18.74 o 
   3   5   1     9859.22    10765.24    136.72 o 
   4   5   1      951.87      827.57     15.73 o 
   5   5   1      144.95      166.24      7.10 o 
   6   5   1     1330.71     1377.31     28.69 o 
   7   5   1     3647.71     3602.17     62.06 o 
   8   5   1     1242.22     1296.03     29.67 o 
   9   5   1      228.39      220.55     13.31 o 
  10   5   1       96.50       98.65     13.25 o 
  11   5   1      243.74      238.99     25.82 o 
  12   5   1      500.49      519.56     27.71 o 
 -12   6   1      380.97      428.26     41.29 o 
 -11   6   1      100.90      101.18     14.33 o 
 -10   6   1        1.07       -5.42      6.66 o 
  -9   6   1     1751.12     1702.36     31.83 o 
  -8   6   1     5373.25     5437.48     77.50 o 
  -7   6   1        2.59       10.82      4.06 o 
  -6   6   1      143.95      139.39      7.48 o 
  -5   6   1      108.40       72.46      5.51 o 
  -4   6   1     5390.86     5561.47     74.96 o 
  -3   6   1      241.63      145.95      6.06 o 
  -2   6   1     4781.27     4803.04     52.02 o 
  -1   6   1     2418.87     2581.78     32.47 o 
   0   6   1       77.49       83.23      4.63 o 
   1   6   1     1395.20     1627.75     21.97 o 
   2   6   1       21.54       12.51      2.62 o 
   3   6   1     2986.21     3314.89     45.64 o 
   4   6   1     5299.29     5520.27     74.00 o 
   5   6   1      294.40      295.78      9.55 o 
   6   6   1     2449.49     2438.04     44.56 o 
   7   6   1      977.44      993.23     24.32 o 
   8   6   1        3.39        2.70      4.94 o 
   9   6   1       14.68       14.07      5.87 o 
  10   6   1      819.67      883.49     32.61 o 
  11   6   1       57.29       56.64     12.07 o 
 -12   7   1       64.92       45.26     12.58 o 
 -11   7   1      143.26      168.32     37.20 o 
 -10   7   1     1376.34     1340.24     41.63 o 
  -9   7   1       41.24       60.36      6.92 o 
  -8   7   1     1109.83     1059.32     22.77 o 
  -7   7   1       91.32       83.46      6.88 o 
  -6   7   1     3683.69     3155.63    105.36 o 
  -5   7   1       20.52       26.59      4.20 o 
  -4   7   1      244.41      182.99      7.56 o 
  -3   7   1     2984.90     3126.30     36.26 o 
  -2   7   1     9836.51    10161.28    105.90 o 
  -1   7   1     1593.30     1625.35     22.46 o 
   0   7   1      200.74      169.27      6.74 o 
   1   7   1       15.85       18.57      3.41 o 
   2   7   1     1474.23     1365.29     19.81 o 
   3   7   1      250.29      232.07     10.64 o 
   4   7   1     1305.20     1286.37     24.18 o 
   5   7   1      898.75      916.81     21.55 o 
   6   7   1      520.61      460.80     15.18 o 
   7   7   1      555.27      539.39     17.28 o 
   8   7   1     1286.24     1275.07     64.18 o 
   9   7   1      451.40      419.30     29.86 o 
  10   7   1       76.83       75.87     12.27 o 
  11   7   1       92.59      113.53     14.79 o 
 -12   8   1      467.84      464.49     26.83 o 
 -11   8   1        0.14       -1.83      8.34 o 
 -10   8   1       11.11       10.01      6.42 o 
  -9   8   1        1.46        8.36      4.80 o 
  -8   8   1      313.70      314.73     13.11 o 
  -7   8   1      661.97      688.26     17.13 o 
  -6   8   1      194.38      189.62     15.95 o 
  -5   8   1      143.81      118.61      9.99 o 
  -4   8   1     4778.76     4595.85     64.38 o 
  -3   8   1      489.36      559.66     10.44 o 
  -2   8   1     4221.44     4218.52     51.96 o 
  -1   8   1      750.50      830.87     14.06 o 
   0   8   1     9204.44     9504.57    109.50 o 
   1   8   1        8.70       13.57      3.44 o 
   2   8   1     3636.91     3450.55     43.28 o 
   3   8   1     2719.34     3124.88     44.31 o 
   4   8   1     5071.62     4986.76     79.70 o 
   5   8   1        0.59       -0.57      3.49 o 
   6   8   1     3177.94     3320.23     58.34 o 
   7   8   1      125.11      133.87      9.83 o 
   8   8   1      340.76      338.31     14.75 o 
   9   8   1       12.16       15.96      6.33 o 
  10   8   1      290.69      303.16     16.26 o 
  11   8   1       12.10        8.42     11.85 o 
 -12   9   1      137.34      126.58     16.83 o 
 -11   9   1       30.05       49.74     12.31 o 
 -10   9   1     1418.63     1333.16     33.30 o 
  -9   9   1        2.28        9.54      5.69 o 
  -8   9   1       24.64       34.59      5.82 o 
  -7   9   1       85.00       94.36      7.66 o 
  -6   9   1      777.87      696.96     17.13 o 
  -5   9   1      127.71      106.85      7.26 o 
  -4   9   1      523.20      479.15     12.19 o 
  -3   9   1      491.07      511.13     11.30 o 
  -2   9   1     4401.05     3963.78     51.20 o 
  -1   9   1        0.36        2.42      2.44 o 
   0   9   1       35.34       47.96      4.12 o 
   1   9   1       27.42       35.37      4.40 o 
   2   9   1     2255.31     2018.74     28.14 o 
   3   9   1       68.45       67.82      7.04 o 
   4   9   1     2985.41     2986.73     51.89 o 
   5   9   1        0.58       23.70     21.52 o 
   6   9   1     4094.90     3964.02     67.96 o 
   7   9   1        0.29        5.39      5.25 o 
   8   9   1       70.04       61.58      8.35 o 
   9   9   1       15.12       16.34      6.61 o 
  10   9   1       39.76       42.11      9.88 o 
  11   9   1       26.03       16.97     10.46 o 
 -11  10   1       78.72      106.71     15.38 o 
 -10  10   1       54.78       56.77      9.17 o 
  -9  10   1        5.48        3.69      5.61 o 
  -8  10   1       86.59      104.20      8.61 o 
  -7  10   1     1371.97     1316.67     37.15 o 
  -6  10   1        7.12       -4.92      3.28 o 
  -5  10   1       20.05       25.53      5.72 o 
  -4  10   1     3919.74     3561.56     54.95 o 
  -3  10   1       99.16       99.59      5.21 o 
  -2  10   1     3133.87     3257.66     42.73 o 
  -1  10   1      153.16      139.68      6.14 o 
   0  10   1     7655.29     7606.78     90.15 o 
   1  10   1       97.66       93.08      6.29 o 
   2  10   1     1241.16     1237.74     22.28 o 
   3  10   1      133.88      102.42      7.37 o 
   4  10   1     2326.35     2335.17     38.10 o 
   5  10   1       16.52       10.72      4.95 o 
   6  10   1     2990.06     2934.95     53.95 o 
   7  10   1      164.24      145.75     10.66 o 
   8  10   1      484.71      505.80     18.76 o 
   9  10   1        3.92        5.21      6.43 o 
  10  10   1      417.30      398.01     18.90 o 
 -11  11   1       32.74       35.94     16.17 o 
 -10  11   1      786.81      750.05     24.60 o 
  -9  11   1       68.25       85.22      9.95 o 
  -8  11   1      295.46      279.54     12.81 o 
  -7  11   1      107.10       97.68      8.32 o 
  -6  11   1      811.77      800.02     19.53 o 
  -5  11   1       21.07       13.78      4.73 o 
  -4  11   1     1179.97     1184.33     27.70 o 
  -3  11   1     1645.69     1785.86     29.44 o 
  -2  11   1     3524.82     3518.40     46.32 o 
  -1  11   1      785.53      821.29     15.58 o 
   0  11   1       44.60       39.23      5.05 o 
   1  11   1        7.97       10.28      3.92 o 
   2  11   1     1118.86     1045.82     49.17 o 
   3  11   1      633.22      656.63     23.44 o 
   4  11   1     1547.57     1373.60     89.78 o 
   5  11   1      118.71      119.06     20.00 o 
   6  11   1     2152.55     2172.03     43.53 o 
   7  11   1       58.00       71.53      8.61 o 
   8  11   1      409.11      390.96     17.24 o 
   9  11   1       23.36       23.05      7.66 o 
  10  11   1      126.64      143.68     12.91 o 
 -11  12   1       36.63       31.28      9.01 o 
 -10  12   1       82.56       84.74     11.10 o 
  -9  12   1      682.79      642.35     22.22 o 
  -8  12   1     2007.14     1871.18     36.03 o 
  -7  12   1      390.04      394.63     14.40 o 
  -6  12   1        4.09        0.81      4.30 o 
  -5  12   1       28.73       24.23      5.29 o 
  -4  12   1     4802.70     4765.13     65.49 o 
  -3  12   1      249.56      242.35     11.66 o 
  -2  12   1      702.26      767.91     15.65 o 
  -1  12   1      595.87      536.11     19.01 o 
   0  12   1      458.41      418.31     12.41 o 
   1  12   1       73.93       74.28      6.86 o 
   2  12   1       36.25       36.40      6.43 o 
   3  12   1      516.05      505.99     17.20 o 
   4  12   1     2124.66     2009.41     39.78 o 
   5  12   1      161.42      148.02      9.93 o 
   6  12   1      251.91      304.74     18.42 o 
   7  12   1        1.27       -2.13      5.41 o 
   8  12   1       82.85       93.42     10.58 o 
   9  12   1        3.14        2.53      6.99 o 
  10  12   1      263.82      294.14     17.62 o 
 -10  13   1      198.76      170.46     14.36 o 
  -9  13   1      185.33      187.19     14.10 o 
  -8  13   1        8.10        8.58      6.47 o 
  -7  13   1       14.72       11.72      5.57 o 
  -6  13   1      166.10      169.21      9.79 o 
  -5  13   1      544.34      537.07     22.28 o 
  -4  13   1        5.04        8.93      5.14 o 
  -3  13   1      149.78      139.95      9.29 o 
  -2  13   1     2469.30     2486.32     36.09 o 
  -1  13   1      560.19      492.70     13.42 o 
   0  13   1      249.72      226.13      9.84 o 
   1  13   1       81.98       86.68      7.88 o 
   2  13   1      269.22      278.45     13.14 o 
   3  13   1     2458.99     2364.43     46.27 o 
   4  13   1     1394.47     1412.75     28.31 o 
   5  13   1      118.81      126.02      9.78 o 
   6  13   1      941.56      878.28     22.52 o 
   7  13   1     1269.30     1186.61     89.83 o 
   8  13   1      814.90      789.71     25.22 o 
   9  13   1      257.04      239.60     17.04 o 
 -10  14   1       92.79      104.67     15.82 o 
  -9  14   1      738.21      737.57     24.41 o 
  -8  14   1      987.99      957.86     30.34 o 
  -7  14   1      220.36      222.46     11.70 o 
  -6  14   1       43.02       52.83      6.98 o 
  -5  14   1      263.17      252.08     11.27 o 
  -4  14   1      427.04      452.26     26.59 o 
  -3  14   1     1618.45     1556.74     30.47 o 
  -2  14   1     2822.03     2859.48     40.97 o 
  -1  14   1      242.23      227.27      9.16 o 
   0  14   1      249.18      222.30     10.25 o 
   1  14   1      248.97      213.22     12.15 o 
   2  14   1        3.76       11.69      5.70 o 
   3  14   1      248.48      236.05     13.34 o 
   4  14   1      157.55      168.29     13.36 o 
   5  14   1      479.43      512.46     17.10 o 
   6  14   1      698.78      663.55     20.88 o 
   7  14   1      388.94      379.99     20.03 o 
   8  14   1       63.68       65.94      9.71 o 
   9  14   1      317.96      291.74     22.62 o 
  -9  15   1      728.23      729.34     23.79 o 
  -8  15   1       15.77        9.93      7.24 o 
  -7  15   1      561.64      495.49     16.55 o 
  -6  15   1      238.32      214.75     11.35 o 
  -5  15   1     1416.96     1358.52     33.53 o 
  -4  15   1      212.12      187.43     11.27 o 
  -3  15   1      215.68      193.75     11.11 o 
  -2  15   1     1523.28     1475.51     29.38 o 
  -1  15   1       21.78       21.88      4.90 o 
   0  15   1      369.58      350.13     12.89 o 
   1  15   1     2138.39     2006.65     41.72 o 
   2  15   1      294.71      295.06     22.90 o 
   3  15   1      639.04      625.87     21.82 o 
   4  15   1      521.56      531.51     19.59 o 
   5  15   1       23.18       18.14      7.28 o 
   6  15   1      107.50      138.58     11.26 o 
   7  15   1      883.71      845.59     24.13 o 
   8  15   1       69.76       59.28     11.81 o 
  -9  16   1       25.23       28.41      9.84 o 
  -8  16   1      118.95      114.18     11.74 o 
  -7  16   1      279.26      288.35     15.23 o 
  -6  16   1      254.43      240.81     13.55 o 
  -5  16   1      258.86      269.68     14.96 o 
  -4  16   1       31.79       31.84      8.13 o 
  -3  16   1      558.96      553.39     17.45 o 
  -2  16   1      195.25      194.40      9.69 o 
  -1  16   1      425.73      401.79     14.29 o 
   0  16   1      149.09      152.76     11.56 o 
   1  16   1     1102.37     1054.99     27.93 o 
   2  16   1      110.86      103.94     10.68 o 
   3  16   1       64.15       60.74      9.00 o 
   4  16   1        0.62        6.21      6.46 o 
   5  16   1      970.53      948.37     28.16 o 
   6  16   1       69.93       81.57      9.48 o 
   7  16   1       27.03       30.12      8.73 o 
   8  16   1       33.93       43.78     13.24 o 
  -8  17   1       16.67       24.76      9.14 o 
  -7  17   1      447.63      434.55     21.75 o 
  -6  17   1      194.72      174.78     14.77 o 
  -5  17   1      481.54      503.08     18.49 o 
  -4  17   1      126.06      112.48     10.22 o 
  -3  17   1        2.74       -2.50      6.16 o 
  -2  17   1       60.55       61.18      8.04 o 
  -1  17   1     1593.38     1625.18     32.00 o 
   0  17   1      150.11      173.17     12.71 o 
   1  17   1       38.63       37.09      8.33 o 
   2  17   1        5.03       -0.61      6.47 o 
   3  17   1      977.46      934.95     27.67 o 
   4  17   1        0.17        3.46      7.07 o 
   5  17   1        1.25       -4.25      6.72 o 
   6  17   1       47.23       35.50      9.51 o 
   7  17   1      485.97      452.51     27.04 o 
  -7  18   1      518.53      538.06     38.54 o 
  -6  18   1       45.16       37.18      9.87 o 
  -5  18   1       14.18       23.80      8.67 o 
  -4  18   1      334.23      328.28     17.87 o 
  -3  18   1      817.35      850.17     23.22 o 
  -2  18   1       79.50       92.17      9.31 o 
  -1  18   1     1540.12     1558.27     37.17 o 
   0  18   1       12.39       17.51      7.87 o 
   1  18   1     2490.71     2620.48     53.76 o 
   2  18   1        0.63       -0.11      7.00 o 
   3  18   1        3.87       -1.43      7.34 o 
   4  18   1       25.30        5.97     11.68 o 
   5  18   1     1277.89     1175.15     36.23 o 
   6  18   1       38.40       51.38     12.58 o 
  -6  19   1       83.05       93.70     12.89 o 
  -5  19   1      216.25      203.13     16.22 o 
  -4  19   1        1.12       -2.25      7.37 o 
  -3  19   1      152.98      158.49     14.33 o 
  -2  19   1        1.64       -8.03     10.00 o 
  -1  19   1     2082.36     2116.33     46.70 o 
   0  19   1        1.17       -5.88      7.25 o 
   1  19   1       10.08       12.13      8.30 o 
   2  19   1      196.24      215.56     15.91 o 
   3  19   1      350.61      386.56     19.61 o 
   4  19   1      158.15      171.31     20.64 o 
   5  19   1        7.28        9.45     10.07 o 
   6  19   1       11.99       28.17     21.02 o 
  -5  20   1       55.03       46.99     11.15 o 
  -4  20   1      105.16      112.02     13.58 o 
  -3  20   1      296.53      322.26     23.93 o 
  -2  20   1       26.73       20.88     11.79 o 
  -1  20   1       79.19       80.05     15.25 o 
   0  20   1        5.98        4.37      8.69 o 
   1  20   1     1680.75     1780.55     43.13 o 
   2  20   1       66.41       79.73     12.57 o 
   3  20   1        0.42        2.68      9.86 o 
   4  20   1        0.57        9.88     10.61 o 
  -4  21   1        7.83       10.05     28.83 o 
  -3  21   1       14.66       18.53     13.40 o 
  -2  21   1      341.98      334.34     24.99 o 
  -1  21   1      588.89      645.94     32.34 o 
   0  21   1        3.25        4.22      9.26 o 
   1  21   1       65.66       76.14     14.69 o 
   2  21   1      166.56      179.55     39.59 o 
   3  21   1      275.22      229.22     21.48 o 
  -1  22   1       54.25       47.46     16.76 o 
   0  22   1      127.95      161.45     31.24 o 
 -12   0   2     1333.68     1442.78     63.06 o 
 -10   0   2      254.28      219.46     22.26 o 
  -8   0   2     5114.44     5303.65    104.34 o 
  -6   0   2      340.75      313.88     20.32 o 
  -4   0   2     2465.78     2530.78     49.94 o 
  -2   0   2      207.05      243.99      9.95 o 
   0   0   2      289.91      363.91      9.48 o 
   2   0   2     4158.93     4831.28     89.42 o 
   4   0   2     2292.93     2152.75     45.82 o 
   6   0   2     1442.28     1357.39     34.34 o 
   8   0   2      141.29      146.66     18.00 o 
  10   0   2     2570.96     2611.92     92.18 o 
 -13   1   2      151.00      156.78     16.43 o 
 -12   1   2        7.92       19.34      9.30 o 
 -11   1   2      116.07      120.90     18.17 o 
 -10   1   2      326.88      302.91     17.79 o 
  -9   1   2       35.64       32.91      5.90 o 
  -8   1   2      249.53      236.78      9.28 o 
  -7   1   2       46.66       68.13      3.70 o 
  -6   1   2     2150.04     2284.37     30.22 o 
  -5   1   2       57.26       77.82      3.92 o 
  -4   1   2     2709.37     2616.22     36.43 o 
  -3   1   2      278.97      266.73     10.42 o 
  -2   1   2     6077.97     6605.10    123.62 o 
  -1   1   2    15666.62    17738.69    217.17 o 
   0   1   2     9959.91    10863.99    135.38 o 
   1   1   2     4965.85     5361.88     68.85 o 
   2   1   2     1827.54     2112.28     30.09 o 
   3   1   2     1350.99     1475.15     23.23 o 
   4   1   2    12405.43    13561.36    171.59 o 
   5   1   2      371.07      401.99     13.37 o 
   6   1   2       37.82       25.21      4.59 o 
   7   1   2      176.53      162.44     11.27 o 
   8   1   2       14.91        9.66      6.76 o 
   9   1   2       23.58       41.47      9.12 o 
  10   1   2      263.29      273.57     19.43 o 
  11   1   2       43.53       40.32     11.49 o 
 -13   2   2      216.90      236.78     20.06 o 
 -12   2   2      398.75      376.02     22.65 o 
 -11   2   2       42.86       23.32      8.78 o 
 -10   2   2       62.55       69.40     12.60 o 
  -9   2   2        7.32       11.47      5.25 o 
  -8   2   2     3409.13     3575.67     52.47 o 
  -7   2   2     2293.36     2373.36     37.39 o 
  -6   2   2     3253.37     3499.06     43.85 o 
  -5   2   2      921.78      994.96     15.24 o 
  -4   2   2      856.53      829.95     12.77 o 
  -3   2   2     2898.32     3230.40     42.90 o 
  -2   2   2     8715.69     9856.42    123.29 o 
  -1   2   2        8.01       -2.72      4.08 o 
   0   2   2     5554.89     6300.44     91.52 o 
   1   2   2       44.58       36.11      3.02 o 
   2   2   2    10672.02    11517.43    144.73 o 
   3   2   2       56.50       58.77      4.28 o 
   4   2   2     7247.35     7782.46    101.33 o 
   5   2   2       24.37       11.84      3.71 o 
   6   2   2      754.96      626.05     14.77 o 
   7   2   2      342.35      332.77     13.29 o 
   8   2   2      417.05      394.38     15.25 o 
   9   2   2       42.31       55.20     10.30 o 
  10   2   2     2372.31     2418.92     61.43 o 
  11   2   2       22.64       36.50     19.49 o 
 -13   3   2      721.33      706.17     46.51 o 
 -12   3   2        0.33       -0.99      7.93 o 
 -11   3   2       20.41        8.53      8.16 o 
 -10   3   2      856.08      882.85     24.54 o 
  -9   3   2      606.88      579.85     18.26 o 
  -8   3   2      151.84      138.14      7.61 o 
  -7   3   2      651.58      714.84     15.39 o 
  -6   3   2     7196.38     7856.98     91.92 o 
  -5   3   2       11.71       14.93      2.64 o 
  -4   3   2     5585.76     5845.77     68.27 o 
  -3   3   2    14145.33    15813.29    196.96 o 
  -2   3   2      295.13      279.74      8.82 o 
  -1   3   2      474.49      523.85      9.62 o 
   0   3   2     7434.84     8021.51     99.63 o 
   1   3   2       56.94       69.05      4.08 o 
   2   3   2     2531.26     2471.49     34.82 o 
   3   3   2     1840.37     1834.55     27.79 o 
   4   3   2      767.97      602.77     13.19 o 
   5   3   2        0.54        7.92      3.35 o 
   6   3   2     1938.25     1941.77     31.88 o 
   7   3   2        6.56       -2.23      5.30 o 
   8   3   2     3119.96     3148.36     56.90 o 
   9   3   2      956.18      892.33     34.94 o 
  10   3   2        4.24       -4.22      7.74 o 
  11   3   2      140.68      176.46     18.03 o 
 -13   4   2       83.78       93.58     14.47 o 
 -12   4   2      211.72      208.72     18.77 o 
 -11   4   2      269.02      275.27     18.93 o 
 -10   4   2       22.52       30.42      7.06 o 
  -9   4   2      909.41      896.46     20.22 o 
  -8   4   2     2074.21     2084.34     35.09 o 
  -7   4   2     1946.32     1865.96     38.48 o 
  -6   4   2       21.02       14.42      2.91 o 
  -5   4   2      226.17      251.56      6.65 o 
  -4   4   2      120.20      107.98     13.49 o 
  -3   4   2    11856.50    12637.63    142.07 o 
  -2   4   2       59.62       33.93      2.98 o 
  -1   4   2      419.88      408.91      8.69 o 
   0   4   2     2301.86     2554.14     40.16 o 
   1   4   2      433.10      589.29     12.72 o 
   2   4   2     2159.46     2088.94     30.50 o 
   3   4   2      564.17      596.43     15.91 o 
   4   4   2       94.05      127.26      6.99 o 
   5   4   2     2118.29     2003.49     31.91 o 
   6   4   2      201.25      185.17     22.44 o 
   7   4   2      104.90       77.60      7.87 o 
   8   4   2       15.33       20.33      6.04 o 
   9   4   2      231.40      271.02     17.93 o 
  10   4   2      904.52      903.04     33.49 o 
  11   4   2       81.15       79.49     13.78 o 
 -13   5   2       32.63       30.66     11.87 o 
 -12   5   2       68.47       68.41     12.81 o 
 -11   5   2      599.63      590.37     26.30 o 
 -10   5   2     1515.65     1501.16     35.08 o 
  -9   5   2     1789.15     1663.32     48.76 o 
  -8   5   2       40.79       38.39      5.53 o 
  -7   5   2      350.14      341.59     15.22 o 
  -6   5   2     2362.67     2391.99     36.95 o 
  -5   5   2     3173.66     3287.74     41.34 o 
  -4   5   2     3542.64     3685.73     51.12 o 
  -3   5   2      187.28      239.09      5.81 o 
  -2   5   2     2936.09     3079.44     37.79 o 
  -1   5   2     1826.44     1842.07     26.87 o 
   0   5   2     2025.34     2021.99     29.19 o 
   1   5   2     2855.78     3149.91     49.63 o 
   2   5   2     1390.45     1322.55     24.59 o 
   3   5   2     6816.86     6944.97     91.06 o 
   4   5   2     1490.32     1447.96     24.38 o 
   5   5   2      505.75      459.09     12.27 o 
   6   5   2     2648.59     2659.58     47.98 o 
   7   5   2      818.92      773.80     42.69 o 
   8   5   2      925.16      924.87     24.38 o 
   9   5   2      827.01      861.48     36.20 o 
  10   5   2       89.49      101.59     13.90 o 
  11   5   2      404.91      367.39     25.28 o 
 -13   6   2      208.12      222.38     28.10 o 
 -12   6   2      311.12      317.52     21.99 o 
 -11   6   2      417.20      428.24     18.64 o 
 -10   6   2       83.89       83.72      9.49 o 
  -9   6   2       77.48       76.79      9.44 o 
  -8   6   2     1232.05     1152.50     66.07 o 
  -7   6   2     4618.74     4815.49     68.62 o 
  -6   6   2      261.29      250.73      9.15 o 
  -5   6   2     1817.34     1980.06     35.16 o 
  -4   6   2     2025.96     2258.74     29.51 o 
  -3   6   2     9493.83     9978.02    104.01 o 
  -2   6   2      392.02      345.76     12.30 o 
  -1   6   2     1233.62     1253.73     20.15 o 
   0   6   2     3566.28     3951.66     53.34 o 
   1   6   2      600.79      731.98     13.70 o 
   2   6   2     2288.20     2398.80     34.74 o 
   3   6   2     1489.18     1639.70     26.43 o 
   4   6   2      883.77      902.77     17.68 o 
   5   6   2     3019.62     2916.09     50.58 o 
   6   6   2      374.26      356.56     13.49 o 
   7   6   2      150.82      136.23     15.74 o 
   8   6   2      233.70      207.85     12.36 o 
   9   6   2      459.97      458.35     18.31 o 
  10   6   2       64.32       79.56     12.63 o 
  11   6   2      306.92      292.55     29.47 o 
 -12   7   2        2.40        2.77      8.19 o 
 -11   7   2      408.71      425.42     19.03 o 
 -10   7   2      438.62      415.12     14.91 o 
  -9   7   2     1396.85     1316.41     26.96 o 
  -8   7   2       23.36       27.59      6.23 o 
  -7   7   2      135.68      139.48      9.11 o 
  -6   7   2        7.62        8.71      3.67 o 
  -5   7   2     2897.71     3137.03     46.35 o 
  -4   7   2      301.39      311.84      7.35 o 
  -3   7   2     2060.60     2091.49     26.54 o 
  -2   7   2     2084.03     2208.37     32.59 o 
  -1   7   2     9042.90     9852.02    126.02 o 
   0   7   2        1.17       -1.13      2.73 o 
   1   7   2        1.24        1.84      2.76 o 
   2   7   2      553.11      646.94     13.15 o 
   3   7   2      999.44      803.51     17.13 o 
   4   7   2     1494.78     1516.88     26.02 o 
   5   7   2       21.87       17.21      4.83 o 
   6   7   2     1192.48     1174.84     33.24 o 
   7   7   2      503.48      481.60     16.68 o 
   8   7   2       41.28       37.25      7.14 o 
   9   7   2      368.03      373.16     18.48 o 
  10   7   2        1.88       -6.56      7.67 o 
  11   7   2      141.65      188.87     18.44 o 
 -12   8   2       54.58       61.10     13.45 o 
 -11   8   2     1133.69     1111.81     37.91 o 
 -10   8   2      552.17      524.73     17.05 o 
  -9   8   2      198.65      194.50     10.72 o 
  -8   8   2      119.89      139.75      9.04 o 
  -7   8   2      684.68      697.74     17.31 o 
  -6   8   2        1.05        5.28      6.30 o 
  -5   8   2        0.78        1.38      3.10 o 
  -4   8   2      509.30      481.82      9.64 o 
  -3   8   2     5949.23     6158.43     67.20 o 
  -2   8   2       21.82       31.18      3.32 o 
  -1   8   2     1227.40     1379.04     22.92 o 
   0   8   2     3545.39     4189.07     57.52 o 
   1   8   2     3207.92     3346.29     47.41 o 
   2   8   2     1142.11     1286.66     19.80 o 
   3   8   2      370.26      305.89      9.08 o 
   4   8   2        3.95        0.95      3.48 o 
   5   8   2     8139.38     8289.38    127.81 o 
   6   8   2      380.37      351.77     14.35 o 
   7   8   2      725.26      680.43     20.47 o 
   8   8   2      160.41      152.61     11.55 o 
   9   8   2      441.91      479.44     23.91 o 
  10   8   2       57.86       66.02     12.68 o 
 -12   9   2       28.83        4.15     12.30 o 
 -11   9   2      161.47      167.61     17.19 o 
 -10   9   2      107.16      112.28      9.64 o 
  -9   9   2     1159.04     1184.92     26.07 o 
  -8   9   2        4.40       -2.95      4.04 o 
  -7   9   2      639.56      701.30     17.87 o 
  -6   9   2       27.03       21.56      4.66 o 
  -5   9   2     2307.91     2247.16    105.40 o 
  -4   9   2      153.34      151.67      5.84 o 
  -3   9   2      179.93      238.44      9.96 o 
  -2   9   2       10.75        8.02      2.76 o 
  -1   9   2     6703.40     7179.46     94.87 o 
   0   9   2       40.86       39.39      4.73 o 
   1   9   2     1765.74     1815.74     29.20 o 
   2   9   2      586.29      618.63     12.57 o 
   3   9   2     2828.93     2464.34    138.81 o 
   4   9   2      127.57      124.89      7.34 o 
   5   9   2      133.36      135.97      9.48 o 
   6   9   2      224.32      218.99     11.83 o 
   7   9   2     2925.72     2882.96     54.32 o 
   8   9   2        4.16       10.10      6.04 o 
   9   9   2       30.10       51.08     10.72 o 
  10   9   2       15.47       30.03      8.21 o 
 -12  10   2       29.71       27.19     16.86 o 
 -11  10   2      385.91      402.86     33.16 o 
 -10  10   2        2.29        0.28      5.43 o 
  -9  10   2      311.83      310.60     13.50 o 
  -8  10   2       20.11       23.12      5.52 o 
  -7  10   2       35.15       26.52      5.36 o 
  -6  10   2      316.10      295.19     11.56 o 
  -5  10   2      506.87      420.30     12.70 o 
  -4  10   2      554.17      479.68     18.21 o 
  -3  10   2     4504.89     4585.85     57.60 o 
  -2  10   2      276.66      273.71     12.89 o 
  -1  10   2      276.06      276.64     16.04 o 
   0  10   2       23.12       25.79      4.49 o 
   1  10   2     4943.39     5116.56     70.59 o 
   2  10   2        8.85       -2.84      3.44 o 
   3  10   2     2442.16     2303.34     37.28 o 
   4  10   2        5.55        0.57      3.81 o 
   5  10   2     5345.95     5567.59     90.92 o 
   6  10   2      169.15      196.09     22.72 o 
   7  10   2      776.90      749.18     22.40 o 
   8  10   2        9.26       22.32      7.02 o 
   9  10   2      125.35      134.40     12.10 o 
  10  10   2       24.66       29.61      9.80 o 
 -11  11   2       79.89      115.97     15.13 o 
 -10  11   2      218.79      232.30     13.22 o 
  -9  11   2     1459.55     1391.92     29.95 o 
  -8  11   2       23.46       33.25      6.33 o 
  -7  11   2      309.04      330.50     13.05 o 
  -6  11   2       90.35       91.96      7.73 o 
  -5  11   2     1456.25     1389.49     27.74 o 
  -4  11   2       59.12       64.85      6.15 o 
  -3  11   2        6.33        5.43      3.05 o 
  -2  11   2     1112.72     1050.43     20.56 o 
  -1  11   2     6063.33     6262.44     85.20 o 
   0  11   2       48.69       37.24      5.16 o 
   1  11   2      615.88      698.89     20.32 o 
   2  11   2        3.73        0.90      4.95 o 
   3  11   2      442.38      421.18     13.25 o 
   4  11   2      956.64      870.50     20.36 o 
   5  11   2      199.83      184.05     11.19 o 
   6  11   2      282.87      264.87     13.52 o 
   7  11   2     1263.77     1201.75     30.30 o 
   8  11   2      130.26      127.18     11.53 o 
   9  11   2       62.49       55.50     11.80 o 
  10  11   2       35.06       46.21     15.41 o 
 -11  12   2      106.83       98.48     15.59 o 
 -10  12   2       66.01       59.72      8.38 o 
  -9  12   2      264.69      264.85     14.87 o 
  -8  12   2      737.28      756.99     20.58 o 
  -7  12   2     1241.89     1142.42     33.34 o 
  -6  12   2      376.77      358.12     17.48 o 
  -5  12   2      459.80      471.36     13.61 o 
  -4  12   2      612.44      643.77     20.69 o 
  -3  12   2     4733.88     4994.85     63.73 o 
  -2  12   2      335.39      268.09     10.17 o 
  -1  12   2      251.49      246.60      9.84 o 
   0  12   2      781.89      758.26     17.42 o 
   1  12   2     1100.55     1013.80     28.22 o 
   2  12   2        5.27        1.10      5.36 o 
   3  12   2      289.96      283.83     13.28 o 
   4  12   2      159.36      150.42      9.67 o 
   5  12   2     1280.77     1212.95     25.98 o 
   6  12   2       93.19      117.93     10.72 o 
   7  12   2      473.22      454.55     26.71 o 
   8  12   2       93.27       84.35     10.17 o 
   9  12   2      313.27      358.30     23.22 o 
 -11  13   2      579.16      576.95     34.89 o 
 -10  13   2      516.82      527.46     19.23 o 
  -9  13   2     1068.92     1087.11     26.75 o 
  -8  13   2        0.74        6.20      5.71 o 
  -7  13   2      131.80      134.97      9.53 o 
  -6  13   2      263.23      285.76     16.66 o 
  -5  13   2      255.32      267.25     11.15 o 
  -4  13   2     1752.72     1759.96     32.95 o 
  -3  13   2      549.99      517.30     13.07 o 
  -2  13   2       50.44       86.31     23.30 o 
  -1  13   2     1677.84     1759.35     36.68 o 
   0  13   2      238.36      220.87     10.15 o 
   1  13   2        0.16       -0.28      5.05 o 
   2  13   2       35.25       22.74      6.60 o 
   3  13   2     1282.53     1227.50     29.65 o 
   4  13   2      942.74      824.23     24.16 o 
   5  13   2       64.95       67.27      8.12 o 
   6  13   2      270.64      266.59     13.24 o 
   7  13   2      665.26      598.19     37.87 o 
   8  13   2      270.94      301.00     23.55 o 
   9  13   2      478.42      539.11     28.29 o 
 -10  14   2      160.66      162.14     13.65 o 
  -9  14   2      172.34      197.32     12.16 o 
  -8  14   2     1140.63     1152.88     25.52 o 
  -7  14   2      616.31      603.67     23.83 o 
  -6  14   2       19.65       27.10      6.03 o 
  -5  14   2        4.60        9.46      6.05 o 
  -4  14   2      623.24      677.17     18.73 o 
  -3  14   2     2799.91     2885.99     41.56 o 
  -2  14   2       74.70       94.19      7.62 o 
  -1  14   2       44.14       33.56      6.10 o 
   0  14   2     1291.70     1281.76     25.48 o 
   1  14   2       21.78       25.26      6.60 o 
   2  14   2       77.05       92.53      9.21 o 
   3  14   2        8.56        2.37      5.49 o 
   4  14   2        4.30       13.21      6.59 o 
   5  14   2      473.65      485.00     16.93 o 
   6  14   2      344.09      361.02     15.53 o 
   7  14   2       16.10       20.07     10.08 o 
   8  14   2       89.84       95.50     14.37 o 
 -10  15   2      783.62      716.24     33.49 o 
  -9  15   2      308.61      318.38     15.06 o 
  -8  15   2        9.10       16.72      6.65 o 
  -7  15   2      168.13      154.47     12.54 o 
  -6  15   2     1972.60     1871.57     33.22 o 
  -5  15   2       14.37       14.76      5.84 o 
  -4  15   2     1988.23     1963.77     37.00 o 
  -3  15   2      564.86      560.87     17.24 o 
  -2  15   2      591.17      599.37     16.80 o 
  -1  15   2       70.13       80.62      9.26 o 
   0  15   2       65.71       63.64      9.29 o 
   1  15   2      609.67      596.36     19.93 o 
   2  15   2      391.40      380.18     18.00 o 
   3  15   2      250.31      270.06     14.88 o 
   4  15   2       85.32      131.07     11.95 o 
   5  15   2      490.79      452.01     16.79 o 
   6  15   2      398.07      400.71     23.63 o 
   7  15   2        1.37        1.09      9.14 o 
   8  15   2     1200.74     1221.25     43.61 o 
  -9  16   2       57.42       74.12     13.49 o 
  -8  16   2      299.87      285.95     14.23 o 
  -7  16   2      413.44      381.12     15.19 o 
  -6  16   2       52.63       48.90      7.99 o 
  -5  16   2      224.73      225.76     12.89 o 
  -4  16   2      176.64      176.13     11.45 o 
  -3  16   2       18.06       24.53      8.06 o 
  -2  16   2      853.58      884.73     21.63 o 
  -1  16   2      371.06      364.63     18.02 o 
   0  16   2     2392.90     2362.36     53.60 o 
   1  16   2       99.78      113.46     10.90 o 
   2  16   2     1932.01     1844.13     47.09 o 
   3  16   2      123.31      117.63     11.32 o 
   4  16   2      199.19      222.33     18.07 o 
   5  16   2       13.19       32.69     12.20 o 
   6  16   2      444.19      444.78     25.52 o 
   7  16   2       28.86       23.95     11.14 o 
  -8  17   2      233.23      270.83     15.27 o 
  -7  17   2        0.29       -1.35      6.75 o 
  -6  17   2      867.70      892.10     24.50 o 
  -5  17   2        1.14        2.31      6.31 o 
  -4  17   2      553.64      542.90     20.88 o 
  -3  17   2      245.88      245.95     15.11 o 
  -2  17   2      951.12      983.01     34.91 o 
  -1  17   2     1627.57     1647.47     35.39 o 
   0  17   2      345.86      353.34     23.92 o 
   1  17   2        5.75       12.14      7.35 o 
   2  17   2      462.24      468.50     19.66 o 
   3  17   2       95.39       76.07     12.87 o 
   4  17   2      643.54      677.84     38.52 o 
   5  17   2       16.02       23.65     20.27 o 
   6  17   2      172.82      198.70     29.84 o 
   7  17   2       34.41       29.31     12.68 o 
  -8  18   2      729.73      777.75     34.89 o 
  -7  18   2        7.07       12.88     10.15 o 
  -6  18   2       24.99       36.41      8.36 o 
  -5  18   2        8.16        4.28      6.85 o 
  -4  18   2      122.46      148.74     13.59 o 
  -3  18   2      318.49      319.63     17.43 o 
  -2  18   2      442.15      464.99     22.46 o 
  -1  18   2       36.98       40.18      8.42 o 
   0  18   2      221.41      238.60     14.96 o 
   1  18   2       81.67       82.49     10.69 o 
   2  18   2     1288.48     1296.53     42.08 o 
   3  18   2       11.73       11.57      9.34 o 
   4  18   2       13.40       14.32     10.30 o 
   5  18   2        1.66        6.39      9.69 o 
   6  18   2      593.18      550.58     33.54 o 
  -7  19   2       34.13       51.42     16.18 o 
  -6  19   2      224.70      223.48     14.80 o 
  -5  19   2        2.09        4.90      8.15 o 
  -4  19   2      160.71      159.21     16.10 o 
  -3  19   2      163.05      154.47     14.00 o 
  -2  19   2      860.57      870.56     34.43 o 
  -1  19   2      133.98      101.84     11.83 o 
   0  19   2      824.84      846.62     32.82 o 
   1  19   2        0.85        9.66      9.66 o 
   2  19   2      462.15      436.63     33.26 o 
   3  19   2       28.69       17.22     13.38 o 
   4  19   2     1015.26      979.38     47.98 o 
   5  19   2       33.05       35.69     11.89 o 
  -6  20   2      643.23      672.09     34.01 o 
  -5  20   2       67.16       70.11     11.98 o 
  -4  20   2      249.47      299.54     18.90 o 
  -3  20   2        4.01        9.01      8.95 o 
  -2  20   2      879.14      941.28     53.82 o 
  -1  20   2       13.02       -5.91     15.68 o 
   0  20   2      192.27      225.16     19.98 o 
   1  20   2      117.73      141.57     17.33 o 
   2  20   2      697.02      703.26     50.80 o 
   3  20   2       44.79       47.78     12.86 o 
   4  20   2      327.26      317.94     38.18 o 
  -4  21   2       97.31      203.40     33.60 o 
  -3  21   2       51.12       49.23     24.39 o 
  -2  21   2       68.02       97.25     25.60 o 
  -1  21   2      294.23      298.43     36.68 o 
   0  21   2      163.48      168.34     19.48 o 
   1  21   2        0.66        8.00     11.55 o 
   2  21   2       67.61       91.79     26.68 o 
 -13   0   3       78.48      100.83     21.37 o 
 -11   0   3     1685.15     1604.38     63.94 o 
  -9   0   3       39.47       52.05      8.62 o 
  -7   0   3      279.39      249.14     16.13 o 
  -5   0   3     1277.16     1017.20     25.00 o 
  -3   0   3    19824.07    21852.62    531.83 o 
  -1   0   3      246.31      276.49      8.97 o 
   1   0   3     3639.36     3699.47     69.96 o 
   3   0   3    14100.12    16708.05    296.94 o 
   5   0   3      962.17      835.02     30.43 o 
   7   0   3      585.21      579.93     31.86 o 
   9   0   3     2131.46     2075.78     76.32 o 
  11   0   3      776.40      757.67     45.71 o 
 -13   1   3      794.84      921.82     36.07 o 
 -12   1   3      603.76      541.21     36.13 o 
 -11   1   3       85.51       73.66     11.77 o 
 -10   1   3       11.06       11.03      6.54 o 
  -9   1   3     2750.85     2626.61    113.47 o 
  -8   1   3      540.23      554.68     19.53 o 
  -7   1   3       53.06       58.05      5.30 o 
  -6   1   3      240.50      292.67     12.73 o 
  -5   1   3     6736.96     6463.11     84.74 o 
  -4   1   3      150.52      120.14      5.87 o 
  -3   1   3      567.40      503.85     12.65 o 
  -2   1   3    11934.12    14094.94    200.65 o 
  -1   1   3      255.56      187.83      4.88 o 
   0   1   3     8520.58     9237.58    116.38 o 
   1   1   3     6296.60     6616.47     85.12 o 
   2   1   3      115.19      132.29      6.97 o 
   3   1   3    12723.01    13864.57    175.36 o 
   4   1   3     1203.43     1297.90     22.85 o 
   5   1   3     1561.14     1669.81     28.45 o 
   6   1   3       12.94       17.64      4.78 o 
   7   1   3      230.78      197.41     11.30 o 
   8   1   3      113.14       90.45     11.51 o 
   9   1   3      868.18      861.83     31.20 o 
  10   1   3       24.67       17.09      9.97 o 
  11   1   3      379.34      360.37     33.75 o 
 -13   2   3        1.29        9.57      9.44 o 
 -12   2   3       10.47       24.79      9.49 o 
 -11   2   3     1368.69     1363.73     41.01 o 
 -10   2   3      331.54      304.28     14.28 o 
  -9   2   3        0.06       -0.16      6.97 o 
  -8   2   3     1025.59      995.70     19.90 o 
  -7   2   3     3927.03     3764.86     60.00 o 
  -6   2   3      183.26      179.71      7.09 o 
  -5   2   3     1337.37     1307.73     18.70 o 
  -4   2   3     7706.92     8084.14    103.22 o 
  -3   2   3    21573.69    23707.48    293.62 o 
  -2   2   3     8983.29     9874.97    122.64 o 
  -1   2   3     7196.73     7642.95    179.01 o 
   0   2   3      172.84      193.53      5.09 o 
   1   2   3     9022.59     9519.81    120.69 o 
   2   2   3      651.06      649.66     12.89 o 
   3   2   3     6660.15     7078.18     92.82 o 
   4   2   3       11.17       14.67      3.98 o 
   5   2   3     1948.18     1849.91     33.25 o 
   6   2   3        1.45       -1.69      3.99 o 
   7   2   3      248.28      267.36     12.74 o 
   8   2   3       50.12       53.60      7.87 o 
   9   2   3      366.12      381.26     21.13 o 
  10   2   3       73.96       90.58     13.40 o 
  11   2   3      658.19      585.29     28.31 o 
 -13   3   3      136.11      137.09     19.36 o 
 -12   3   3      312.51      309.63     27.79 o 
 -11   3   3       67.02       59.59     10.73 o 
 -10   3   3      444.38      435.67     17.30 o 
  -9   3   3     1102.30     1022.70     36.43 o 
  -8   3   3     1256.26     1257.48     23.51 o 
  -7   3   3       68.70       60.32      6.62 o 
  -6   3   3      102.26       83.86      6.73 o 
  -5   3   3     6352.73     6600.85     76.98 o 
  -4   3   3      451.88      544.60     10.79 o 
  -3   3   3     4660.82     5203.57     67.78 o 
  -2   3   3    10348.70    11784.93    145.98 o 
  -1   3   3    22955.29    25662.41    448.62 o 
   0   3   3      662.27      667.02     12.92 o 
   1   3   3     1797.19     1844.89     28.43 o 
   2   3   3       80.12       46.00      3.91 o 
   3   3   3     4802.47     5154.50     84.75 o 
   4   3   3     2537.31     2679.93     40.18 o 
   5   3   3     1327.55     1311.02     24.08 o 
   6   3   3       95.82      106.13      9.69 o 
   7   3   3     1325.69     1271.72     47.90 o 
   8   3   3      525.13      493.93     17.62 o 
   9   3   3      625.01      680.03     27.56 o 
  10   3   3      183.91      178.12     17.33 o 
  11   3   3      173.41      209.02     19.16 o 
 -13   4   3      152.35      177.30     22.41 o 
 -12   4   3      396.70      454.45     24.55 o 
 -11   4   3      541.20      533.61     19.61 o 
 -10   4   3      355.40      326.23     15.95 o 
  -9   4   3     1943.77     1894.24     33.10 o 
  -8   4   3     1735.89     1493.99     41.24 o 
  -7   4   3     3535.96     3330.43     51.15 o 
  -6   4   3     2021.69     2020.48     27.95 o 
  -5   4   3       41.54       42.96      5.13 o 
  -4   4   3    13280.96    14380.30    180.50 o 
  -3   4   3     6901.85     7104.91     91.32 o 
  -2   4   3     2312.57     2448.92     30.77 o 
  -1   4   3       64.02       56.93      3.67 o 
   0   4   3      283.52      326.52      7.45 o 
   1   4   3      514.52      444.80      9.90 o 
   2   4   3     2114.37     2215.66     32.86 o 
   3   4   3      920.89      928.47     17.60 o 
   4   4   3      160.69      165.69      7.55 o 
   5   4   3      896.16      839.03     25.49 o 
   6   4   3      115.85      101.21      8.57 o 
   7   4   3     1361.28     1375.19     31.09 o 
   8   4   3       31.39       32.86      6.98 o 
   9   4   3      212.02      222.58     17.53 o 
  10   4   3      318.86      336.03     22.07 o 
 -13   5   3      535.24      570.53     30.13 o 
 -12   5   3      226.54      248.96     19.48 o 
 -11   5   3       86.96       86.02     10.21 o 
 -10   5   3      998.56      928.65     38.05 o 
  -9   5   3     3089.39     2981.17     47.40 o 
  -8   5   3     2838.09     2789.50     44.71 o 
  -7   5   3      247.75      267.43      9.79 o 
  -6   5   3      961.12      793.97     14.23 o 
  -5   5   3     6007.01     6362.01     97.69 o 
  -4   5   3    15296.06    16350.08    205.01 o 
  -3   5   3      347.77      397.88     17.12 o 
  -2   5   3        8.35        6.88      2.91 o 
  -1   5   3     2028.08     2105.43     30.51 o 
   0   5   3       22.27       18.87      3.91 o 
   1   5   3     1583.61     1592.87     28.08 o 
   2   5   3        6.51       31.39      4.13 o 
   3   5   3     3378.77     3467.75     49.48 o 
   4   5   3     1004.04      953.84     18.95 o 
   5   5   3      219.43      199.72     12.62 o 
   6   5   3      287.64      238.14     11.78 o 
   7   5   3       21.19       18.21      6.06 o 
   8   5   3     2196.65     2158.85     44.12 o 
   9   5   3      853.78      837.73     30.85 o 
  10   5   3      481.30      465.13     25.15 o 
 -13   6   3        4.17       14.45      9.56 o 
 -12   6   3      326.56      349.01     22.13 o 
 -11   6   3      712.68      671.09     22.70 o 
 -10   6   3     1172.68     1203.31     39.08 o 
  -9   6   3       38.15       50.02      6.31 o 
  -8   6   3      146.99      123.25      9.29 o 
  -7   6   3     1100.77     1032.16     26.38 o 
  -6   6   3     1190.09     1145.16     21.60 o 
  -5   6   3     1269.64     1278.64     20.74 o 
  -4   6   3     1158.32     1095.69     18.44 o 
  -3   6   3     5930.94     6240.21     73.35 o 
  -2   6   3     9143.25     9990.51    127.59 o 
  -1   6   3      730.03      793.15     14.64 o 
   0   6   3      724.89      780.48     14.75 o 
   1   6   3     2089.32     2101.55     33.05 o 
   2   6   3     6362.15     6453.44     98.10 o 
   3   6   3      329.10      300.62     17.58 o 
   4   6   3      559.21      550.00     19.26 o 
   5   6   3      236.25      189.74     17.17 o 
   6   6   3     1242.06     1202.15     33.43 o 
   7   6   3      395.70      392.77     15.63 o 
   8   6   3       14.39       15.47      6.18 o 
   9   6   3      211.31      209.35     13.73 o 
  10   6   3      541.65      567.15     27.51 o 
 -13   7   3      164.38      115.46     19.30 o 
 -12   7   3      201.83      184.08     17.88 o 
 -11   7   3       63.15       67.82      9.85 o 
 -10   7   3     1951.61     1904.85     35.52 o 
  -9   7   3      489.57      482.11     15.19 o 
  -8   7   3        8.20       13.96      4.63 o 
  -7   7   3       25.80       46.29      6.20 o 
  -6   7   3     1569.88     1477.87     57.12 o 
  -5   7   3        9.38       13.08      3.63 o 
  -4   7   3     6080.64     6276.57     74.60 o 
  -3   7   3      358.04      413.49      9.42 o 
  -2   7   3     2080.97     2110.02     31.81 o 
  -1   7   3      655.59      569.35     12.30 o 
   0   7   3     2878.01     2803.50     40.45 o 
   1   7   3      230.97      264.79      9.54 o 
   2   7   3      563.96      593.72     15.19 o 
   3   7   3       22.89       22.45      4.13 o 
   4   7   3     1306.82     1209.27     22.90 o 
   5   7   3      455.23      387.29     14.09 o 
   6   7   3      148.74      142.07     12.76 o 
   7   7   3       79.68       79.66      8.83 o 
   8   7   3      928.87      900.29     27.89 o 
   9   7   3        4.63        0.20      6.68 o 
  10   7   3       30.34       16.37     12.85 o 
 -12   8   3      571.72      549.28     22.97 o 
 -11   8   3      316.07      281.83     17.33 o 
 -10   8   3     1063.42     1095.93     25.15 o 
  -9   8   3      160.78      156.22     11.57 o 
  -8   8   3      891.44      780.90     19.15 o 
  -7   8   3        7.71       16.05      4.62 o 
  -6   8   3     1509.52     1416.32     46.17 o 
  -5   8   3      323.60      367.22     11.56 o 
  -4   8   3      867.94      798.85     14.64 o 
  -3   8   3        5.89        1.41      2.83 o 
  -2   8   3     6598.82     6644.13     87.97 o 
  -1   8   3      742.86      883.16     16.92 o 
   0   8   3      268.18      189.99      7.51 o 
   1   8   3     1936.97     2056.15     32.11 o 
   2   8   3     5134.20     5339.58     64.72 o 
   3   8   3      165.38      168.14     20.56 o 
   4   8   3       46.85       35.11      5.12 o 
   5   8   3        3.78        1.95      4.47 o 
   6   8   3     3372.07     3284.31     59.16 o 
   7   8   3      149.92      142.10     11.15 o 
   8   8   3      417.22      412.17     17.70 o 
   9   8   3        4.99        4.30     13.37 o 
  10   8   3      763.86      742.22     45.19 o 
 -12   9   3      252.74      236.69     16.41 o 
 -11   9   3        1.51       -5.59      8.45 o 
 -10   9   3      222.63      263.86     16.33 o 
  -9   9   3       16.72       22.54      5.85 o 
  -8   9   3      546.73      544.02     20.72 o 
  -7   9   3       72.21       77.62      7.06 o 
  -6   9   3      411.70      391.67     12.39 o 
  -5   9   3       33.59       32.44      4.96 o 
  -4   9   3     3028.26     3167.59     41.86 o 
  -3   9   3      197.74      217.98      8.17 o 
  -2   9   3     8047.82     8312.13    108.96 o 
  -1   9   3       44.04       51.17      5.07 o 
   0   9   3    21025.92    22847.46    286.57 o 
   1   9   3        0.83       -3.52      4.31 o 
   2   9   3      326.41      339.76     14.98 o 
   3   9   3      380.01      411.49     27.29 o 
   4   9   3     5267.50     5306.53     74.68 o 
   5   9   3       13.34       11.78      4.97 o 
   6   9   3      100.76      110.17      9.68 o 
   7   9   3      320.16      357.34     31.72 o 
   8   9   3     1008.64     1081.97     36.90 o 
   9   9   3        0.23      -10.61      7.07 o 
  10   9   3      179.08      186.21     26.43 o 
 -12  10   3      668.35      665.08     27.34 o 
 -11  10   3       59.31       60.05     10.04 o 
 -10  10   3      474.50      479.49     16.95 o 
  -9  10   3       68.81       79.48     10.14 o 
  -8  10   3     2459.84     2329.90     40.69 o 
  -7  10   3       56.68       56.33      6.57 o 
  -6  10   3      958.83      870.19     18.45 o 
  -5  10   3      224.80      195.42      8.84 o 
  -4  10   3      187.52      160.30      6.88 o 
  -3  10   3      262.14      255.33      9.04 o 
  -2  10   3     2118.77     2047.93     32.65 o 
  -1  10   3       20.36       15.89      4.15 o 
   0  10   3        5.28       10.53      4.21 o 
   1  10   3      140.15      126.64      7.42 o 
   2  10   3     3122.81     2958.19     42.19 o 
   3  10   3       22.34       14.03      5.26 o 
   4  10   3      338.45      324.23     13.24 o 
   5  10   3       42.02       51.78      7.58 o 
   6  10   3     3145.42     3149.72     58.23 o 
   7  10   3      128.56      113.85     13.79 o 
   8  10   3      454.16      443.51     23.84 o 
   9  10   3        0.67       15.03     11.27 o 
 -12  11   3       85.22       86.36     20.33 o 
 -11  11   3       75.54       88.02      9.78 o 
 -10  11   3      725.24      740.55     25.95 o 
  -9  11   3       56.10       68.75      8.14 o 
  -8  11   3      155.21      149.05     11.95 o 
  -7  11   3       84.97       83.46     12.21 o 
  -6  11   3      394.22      351.72     13.24 o 
  -5  11   3        8.83        7.82      4.42 o 
  -4  11   3     2072.77     2012.93     39.98 o 
  -3  11   3      329.94      390.34     11.62 o 
  -2  11   3     2963.36     2939.61     44.55 o 
  -1  11   3      908.17      851.31     20.48 o 
   0  11   3     4955.41     5290.86     73.65 o 
   1  11   3       16.70       21.76      5.12 o 
   2  11   3       31.27       19.43      5.92 o 
   3  11   3       62.75       61.40      8.56 o 
   4  11   3     2077.35     2064.53     35.96 o 
   5  11   3      713.15      648.60     41.61 o 
   6  11   3       54.45       53.48     16.54 o 
   7  11   3       23.07       12.30      8.15 o 
   8  11   3     1069.10     1092.49     38.31 o 
   9  11   3       22.05       15.60     12.32 o 
 -11  12   3      400.15      416.26     20.17 o 
 -10  12   3      521.86      523.75     22.59 o 
  -9  12   3       45.13       33.96      7.00 o 
  -8  12   3      646.65      658.48     22.23 o 
  -7  12   3      453.12      469.10     18.95 o 
  -6  12   3      982.47      953.80     20.41 o 
  -5  12   3      250.92      257.52     10.58 o 
  -4  12   3        4.67       13.15      6.39 o 
  -3  12   3     1972.35     2010.95     33.60 o 
  -2  12   3     3236.32     3328.74     50.14 o 
  -1  12   3       16.27       10.18      5.65 o 
   0  12   3       27.46       26.53      5.53 o 
   1  12   3     1817.33     1918.50     32.72 o 
   2  12   3     2173.56     2083.82     41.33 o 
   3  12   3      308.36      297.33     19.80 o 
   4  12   3      150.87      143.65      9.62 o 
   5  12   3      135.12      165.47     15.47 o 
   6  12   3     1013.96     1036.78     35.87 o 
   7  12   3        3.72        4.65      9.92 o 
   8  12   3      180.05      179.38     23.67 o 
   9  12   3      243.96      279.69     21.67 o 
 -11  13   3       23.33       47.77      8.58 o 
 -10  13   3      433.19      415.78     17.13 o 
  -9  13   3      950.00      902.59     22.24 o 
  -8  13   3      386.23      417.89     14.97 o 
  -7  13   3      301.10      259.61     11.85 o 
  -6  13   3      434.90      430.19     16.38 o 
  -5  13   3     2149.61     2020.74     42.62 o 
  -4  13   3     2429.26     2476.48     48.37 o 
  -3  13   3       71.51       67.94      6.71 o 
  -2  13   3      116.12      129.87     15.70 o 
  -1  13   3      202.27      202.49      9.74 o 
   0  13   3      534.47      505.21     14.71 o 
   1  13   3      313.94      316.70     25.67 o 
   2  13   3        0.20        0.51      5.78 o 
   3  13   3       12.20       13.01      6.04 o 
   4  13   3      519.67      551.84     38.16 o 
   5  13   3       29.46       24.85      9.03 o 
   6  13   3      194.05      186.15     17.05 o 
   7  13   3       26.73       31.84     10.39 o 
   8  13   3      892.36      857.54     34.55 o 
 -10  14   3      352.16      388.37     16.33 o 
  -9  14   3       50.66       64.72      8.55 o 
  -8  14   3      381.12      353.50     14.45 o 
  -7  14   3     1245.57     1162.35     24.73 o 
  -6  14   3      572.10      587.23     16.62 o 
  -5  14   3      205.86      199.43     13.30 o 
  -4  14   3     1448.11     1432.32     33.90 o 
  -3  14   3     1066.37     1094.99     23.07 o 
  -2  14   3      273.21      261.18     11.15 o 
  -1  14   3       98.01      105.97      8.28 o 
   0  14   3      252.63      236.22     18.09 o 
   1  14   3      865.22      874.72     24.02 o 
   2  14   3     1245.15     1159.23     36.21 o 
   3  14   3       91.39      115.09     13.24 o 
   4  14   3      138.48      136.48     14.39 o 
   5  14   3      497.99      508.14     25.08 o 
   6  14   3        8.24        3.67      8.53 o 
   7  14   3      707.58      727.68     31.57 o 
   8  14   3       18.42       11.41     10.43 o 
 -10  15   3      152.97      158.42     12.50 o 
  -9  15   3      697.38      664.24     22.33 o 
  -8  15   3      249.51      251.50     13.23 o 
  -7  15   3      103.80      112.07      9.51 o 
  -6  15   3      224.17      191.92     14.19 o 
  -5  15   3     2198.73     2156.73     46.29 o 
  -4  15   3        5.15        2.62      6.62 o 
  -3  15   3      984.89      918.67     25.97 o 
  -2  15   3       97.09       94.30     10.26 o 
  -1  15   3     2652.84     2654.77     43.85 o 
   0  15   3       10.65       19.36      7.71 o 
   1  15   3      921.08      893.61     38.87 o 
   2  15   3       36.93       35.89      9.86 o 
   3  15   3      515.50      498.95     24.28 o 
   4  15   3       82.22       83.37     13.05 o 
   5  15   3      274.17      290.40     25.02 o 
   6  15   3      198.98      204.43     25.35 o 
   7  15   3      236.46      245.82     20.73 o 
  -9  16   3        0.10        3.94      8.33 o 
  -8  16   3      146.25      149.07     12.75 o 
  -7  16   3     1184.10     1141.54     43.14 o 
  -6  16   3       98.98      110.30     16.50 o 
  -5  16   3      101.72      109.18     11.99 o 
  -4  16   3      198.87      176.38     20.19 o 
  -3  16   3      547.05      553.69     20.42 o 
  -2  16   3      310.05      346.97     13.60 o 
  -1  16   3      136.32      137.56     11.23 o 
   0  16   3        9.28       21.75      8.76 o 
   1  16   3     1507.97     1395.47     42.00 o 
   2  16   3      803.81      771.33     36.09 o 
   3  16   3      276.81      225.11     18.31 o 
   4  16   3       47.17       59.85     15.27 o 
   5  16   3      561.51      581.36     58.58 o 
   6  16   3       21.05       29.08     10.70 o 
   7  16   3      411.27      443.68     36.93 o 
  -9  17   3      562.47      567.08     26.35 o 
  -8  17   3      193.49      202.28     16.77 o 
  -7  17   3        1.68       -2.11      8.07 o 
  -6  17   3       35.88       61.87     10.90 o 
  -5  17   3     1589.85     1568.55     38.93 o 
  -4  17   3        5.58        8.62      7.89 o 
  -3  17   3       63.57       69.94     10.34 o 
  -2  17   3      947.03      965.03     32.98 o 
  -1  17   3     1899.77     1905.94     51.55 o 
   0  17   3       79.67      100.04     13.26 o 
   1  17   3      406.32      387.18     31.79 o 
   2  17   3       72.53       74.77     17.98 o 
   3  17   3     1634.09     1666.40     49.72 o 
   4  17   3      125.72      127.28     15.78 o 
   5  17   3      197.77      229.76     20.45 o 
   6  17   3       21.13       16.42     12.20 o 
  -8  18   3       35.39       34.11     15.40 o 
  -7  18   3      310.72      317.69     19.29 o 
  -6  18   3        0.14        4.40      8.64 o 
  -5  18   3        5.32        1.20     11.34 o 
  -4  18   3       19.05       21.75     11.59 o 
  -3  18   3      563.15      501.24     26.92 o 
  -2  18   3       25.49       26.61     11.18 o 
  -1  18   3      127.84      129.40     14.80 o 
   0  18   3       12.98       15.65      9.59 o 
   1  18   3      355.31      404.30     33.34 o 
   2  18   3       88.13       77.22     13.47 o 
   3  18   3     1157.86     1077.59     38.93 o 
   4  18   3        3.10       30.65     11.16 o 
   5  18   3       61.85       58.40     13.71 o 
  -7  19   3       86.53      138.23     18.56 o 
  -6  19   3        2.64       -1.16     11.79 o 
  -5  19   3      485.56      598.95     31.60 o 
  -4  19   3        0.73        8.33     20.19 o 
  -3  19   3       40.38       53.77     16.32 o 
  -2  19   3        0.75        7.06     16.54 o 
  -1  19   3       93.84      112.90     18.17 o 
   0  19   3       45.95       34.93     11.46 o 
   1  19   3      625.51      641.89     53.07 o 
   2  19   3        7.91        3.30     13.41 o 
   3  19   3     1529.71     1551.25     49.65 o 
   4  19   3        8.78       24.86     11.21 o 
  -6  20   3       15.23       24.34     14.60 o 
  -5  20   3      159.56      179.47     22.65 o 
  -4  20   3       56.59       72.27     25.76 o 
  -3  20   3     1171.98     1111.02     62.29 o 
  -2  20   3      463.34      462.16     41.55 o 
  -1  20   3      223.82      202.57     30.35 o 
   0  20   3       52.98       68.84     14.16 o 
   1  20   3      591.41      569.02     29.22 o 
   2  20   3      177.75      216.20     20.82 o 
   3  20   3      345.93      337.58     24.89 o 
  -4  21   3       43.20       36.87     14.42 o 
  -3  21   3      261.72      300.31     37.69 o 
  -2  21   3       93.01      125.72     28.60 o 
  -1  21   3       96.30      154.43     30.51 o 
   0  21   3      207.04      211.17     20.56 o 
   1  21   3        5.50       12.63     11.62 o 
 -12   0   4      411.61      505.96     35.99 o 
 -10   0   4     1604.87     1516.16     58.51 o 
  -8   0   4       18.42       17.86      6.19 o 
  -6   0   4     3482.04     3864.51     76.89 o 
  -4   0   4      732.59      646.20     23.59 o 
  -2   0   4     2147.17     2421.14     38.11 o 
   0   0   4      249.81      248.88      9.42 o 
   2   0   4    14200.11    15476.64    275.96 o 
   4   0   4     2085.33     2009.66     46.31 o 
   6   0   4      170.01      183.68     13.77 o 
   8   0   4      392.04      371.84     28.62 o 
  10   0   4      449.29      364.84     33.05 o 
 -13   1   4      169.45      175.66     17.89 o 
 -12   1   4      439.66      480.06     28.30 o 
 -11   1   4        0.60        4.78      6.33 o 
 -10   1   4      111.68      113.69      9.88 o 
  -9   1   4     1169.37     1140.78     22.72 o 
  -8   1   4      803.65      743.62     16.62 o 
  -7   1   4      566.39      538.07     13.24 o 
  -6   1   4      129.23      132.56      7.34 o 
  -5   1   4      105.54      108.99      6.17 o 
  -4   1   4     4135.83     4130.00     62.99 o 
  -3   1   4      181.16      174.21      6.19 o 
  -2   1   4        7.22       10.11      3.24 o 
  -1   1   4       60.26       72.54      3.55 o 
   0   1   4     8086.26     8462.96    107.89 o 
   1   1   4     1012.23     1008.80     17.30 o 
   2   1   4     1887.43     1907.83     29.52 o 
   3   1   4      112.99      158.37      7.06 o 
   4   1   4     3965.85     4193.48     59.72 o 
   5   1   4      323.86      328.48     12.77 o 
   6   1   4     1371.57     1378.30     60.99 o 
   7   1   4      107.25      109.44      9.90 o 
   8   1   4     1735.74     1811.43     47.84 o 
   9   1   4       74.56       63.06     11.49 o 
  10   1   4      122.34      151.73     27.45 o 
 -13   2   4       57.10       55.15     12.51 o 
 -12   2   4       96.12      116.70     25.83 o 
 -11   2   4       96.45       98.16     12.19 o 
 -10   2   4     2398.22     2343.62     45.96 o 
  -9   2   4      515.98      445.53     15.78 o 
  -8   2   4      155.18      150.08      7.90 o 
  -7   2   4     1074.27     1152.34     21.35 o 
  -6   2   4     2283.04     2281.13     30.59 o 
  -5   2   4       67.14       76.48      4.61 o 
  -4   2   4       32.66       39.35      3.62 o 
  -3   2   4     6665.94     7030.66    102.83 o 
  -2   2   4      316.91      340.00      8.26 o 
  -1   2   4     3831.44     4066.44     64.16 o 
   0   2   4     1919.54     1985.29     28.77 o 
   1   2   4     4734.56     5222.82     69.24 o 
   2   2   4     6165.01     5980.98     79.55 o 
   3   2   4     3636.20     3856.69     54.52 o 
   4   2   4      994.10     1060.40     31.95 o 
   5   2   4       79.69       86.60      7.02 o 
   6   2   4      535.90      522.98     15.03 o 
   7   2   4       23.46       38.19      7.20 o 
   8   2   4      632.88      594.85     83.26 o 
   9   2   4        2.76        6.81      9.14 o 
  10   2   4      181.56      201.82     23.91 o 
 -13   3   4      571.40      588.45     29.25 o 
 -12   3   4      632.05      656.28     65.79 o 
 -11   3   4       37.45       47.24      8.46 o 
 -10   3   4     2328.93     2332.72     46.22 o 
  -9   3   4     2712.00     2798.37     68.25 o 
  -8   3   4     1176.07     1154.19     26.15 o 
  -7   3   4     1877.84     2000.64     37.03 o 
  -6   3   4      413.22      401.19      9.11 o 
  -5   3   4     3150.03     3572.66     49.35 o 
  -4   3   4    13992.71    15259.66    191.70 o 
  -3   3   4      397.66      384.37      8.82 o 
  -2   3   4      231.77      233.92     13.26 o 
  -1   3   4      208.02      210.76     10.25 o 
   0   3   4     2861.69     2667.18     37.47 o 
   1   3   4      602.45      461.70     11.42 o 
   2   3   4       91.22       96.99      7.37 o 
   3   3   4      420.82      422.23     19.86 o 
   4   3   4     3877.75     3952.78     56.90 o 
   5   3   4       23.51       26.85      5.23 o 
   6   3   4      251.44      257.76     11.66 o 
   7   3   4       40.35       44.49      7.37 o 
   8   3   4      388.91      392.02     16.82 o 
   9   3   4      240.95      280.17     37.87 o 
  10   3   4       92.44       75.91     19.12 o 
 -13   4   4       36.29       72.15     13.83 o 
 -12   4   4      141.65      127.96     18.70 o 
 -11   4   4      327.07      338.04     16.27 o 
 -10   4   4      864.81      861.48     24.31 o 
  -9   4   4      578.69      573.26     26.61 o 
  -8   4   4      153.19      130.86      9.45 o 
  -7   4   4      644.22      636.74     14.82 o 
  -6   4   4     3477.30     3365.83     47.44 o 
  -5   4   4      239.08      180.14      6.59 o 
  -4   4   4        0.40        3.41      2.57 o 
  -3   4   4     7445.44     7902.05     90.96 o 
  -2   4   4     5578.71     5742.45     85.56 o 
  -1   4   4        4.22       17.37      7.03 o 
   0   4   4     1304.95     1445.39     21.05 o 
   1   4   4     1254.57     1218.69     20.47 o 
   2   4   4     4744.37     5059.29     68.72 o 
   3   4   4     1990.89     1810.57     29.62 o 
   4   4   4       55.09       45.97      5.41 o 
   5   4   4       75.02       63.15      6.37 o 
   6   4   4     2237.35     2299.23     44.17 o 
   7   4   4     1597.72     1717.36     37.14 o 
   8   4   4      605.33      605.68     20.56 o 
   9   4   4        0.25       22.13     12.99 o 
  10   4   4      625.64      643.38     41.97 o 
 -13   5   4      245.76      229.15     19.89 o 
 -12   5   4      612.93      617.04     27.76 o 
 -11   5   4      739.13      725.39     28.93 o 
 -10   5   4      159.01      161.86     11.80 o 
  -9   5   4      371.11      343.88     15.35 o 
  -8   5   4     3355.48     3364.70     59.22 o 
  -7   5   4     1146.93     1042.40     24.15 o 
  -6   5   4     1034.52     1021.56     29.06 o 
  -5   5   4     3873.53     3803.03     52.54 o 
  -4   5   4     1908.48     1894.48     28.67 o 
  -3   5   4     3973.13     4236.51     51.50 o 
  -2   5   4       19.75       26.08      3.17 o 
  -1   5   4      427.60      438.41     18.38 o 
   0   5   4      439.55      289.92     13.99 o 
   1   5   4     2640.31     2580.14     37.83 o 
   2   5   4        9.15       17.58      3.61 o 
   3   5   4       25.42       21.74      4.13 o 
   4   5   4        7.21       21.44      4.47 o 
   5   5   4      193.34      194.43      9.43 o 
   6   5   4     1855.58     1787.02     37.15 o 
   7   5   4       99.66      101.85      9.79 o 
   8   5   4      128.00      123.41     16.82 o 
   9   5   4      758.13      753.76     43.57 o 
  10   5   4       77.90       95.10     20.73 o 
 -13   6   4       23.96        8.09      9.15 o 
 -12   6   4       50.66       43.14      8.88 o 
 -11   6   4     1877.31     1817.72     41.22 o 
 -10   6   4       96.88      108.34     10.63 o 
  -9   6   4       36.29       34.40      7.03 o 
  -8   6   4       50.56       46.44      6.92 o 
  -7   6   4     1875.30     1810.07     35.88 o 
  -6   6   4     2255.68     2093.20     38.85 o 
  -5   6   4     3424.16     3425.87     48.24 o 
  -4   6   4      335.96      326.68      8.56 o 
  -3   6   4     1223.80     1313.69     26.74 o 
  -2   6   4     5288.77     5586.88     74.44 o 
  -1   6   4      693.07      625.98     13.48 o 
   0   6   4        0.32        6.90      3.55 o 
   1   6   4     2538.52     2617.67     56.68 o 
   2   6   4     1670.93     1667.42     27.56 o 
   3   6   4     1169.52     1060.52     20.55 o 
   4   6   4       41.55       53.22      5.82 o 
   5   6   4      779.65      783.27     25.92 o 
   6   6   4        3.84        2.85      5.19 o 
   7   6   4      926.50      908.06     31.79 o 
   8   6   4       74.49       73.89     21.48 o 
   9   6   4        4.19       17.01     14.11 o 
  10   6   4       42.42       24.79     14.11 o 
 -13   7   4      575.64      587.23     29.85 o 
 -12   7   4      805.72      712.39     24.78 o 
 -11   7   4      190.12      203.44     14.19 o 
 -10   7   4       47.86       39.81      8.02 o 
  -9   7   4      692.54      619.92     19.80 o 
  -8   7   4      215.40      202.30     15.09 o 
  -7   7   4      244.01      241.81     11.77 o 
  -6   7   4      458.27      487.80     17.79 o 
  -5   7   4      488.38      429.47     21.16 o 
  -4   7   4      245.41      198.31      6.94 o 
  -3   7   4     1421.47     1355.54     22.87 o 
  -2   7   4     1921.13     2014.38     30.97 o 
  -1   7   4     1404.86     1355.26     22.79 o 
   0   7   4     1122.06     1097.72     19.71 o 
   1   7   4     7202.52     7655.22     99.09 o 
   2   7   4       13.64       22.33      3.96 o 
   3   7   4      340.17      339.14     15.36 o 
   4   7   4      382.22      341.95     11.50 o 
   5   7   4     3571.66     3498.41     72.29 o 
   6   7   4       86.60      100.01     12.44 o 
   7   7   4      540.05      580.71     25.07 o 
   8   7   4        2.03       10.11      8.32 o 
   9   7   4     1257.36     1198.69     40.31 o 
 -13   8   4       69.73       85.59     12.09 o 
 -12   8   4       19.45       17.92      8.11 o 
 -11   8   4     1781.52     1796.34     41.68 o 
 -10   8   4        1.68        9.00      6.58 o 
  -9   8   4      409.78      395.76     31.75 o 
  -8   8   4      989.20      978.41     27.67 o 
  -7   8   4      444.11      404.59     18.78 o 
  -6   8   4       30.94       30.70      6.02 o 
  -5   8   4     1423.85     1305.73     24.79 o 
  -4   8   4      401.41      424.83     10.33 o 
  -3   8   4     1376.49     1177.96     27.89 o 
  -2   8   4       22.21       26.99      4.95 o 
  -1   8   4     2837.91     2941.09     43.06 o 
   0   8   4      100.46      121.08      6.62 o 
   1   8   4      106.63       89.87      6.32 o 
   2   8   4      114.19      118.75      7.15 o 
   3   8   4     1222.19     1231.98     23.55 o 
   4   8   4       13.06       14.74      4.74 o 
   5   8   4       21.03       26.32      8.49 o 
   6   8   4       34.14       20.65     10.68 o 
   7   8   4     1519.35     1537.75     45.21 o 
   8   8   4        1.32      -13.22      8.81 o 
   9   8   4       25.82       30.52     12.01 o 
 -12   9   4        0.22      -10.09      7.21 o 
 -11   9   4      244.86      270.68     16.26 o 
 -10   9   4       66.04       79.88     10.24 o 
  -9   9   4     1244.68     1195.01     30.15 o 
  -8   9   4       41.19       33.95      7.20 o 
  -7   9   4     1127.28     1102.89     26.67 o 
  -6   9   4      646.38      645.06     17.36 o 
  -5   9   4     1053.39      911.86     20.20 o 
  -4   9   4       23.69       20.87      3.90 o 
  -3   9   4      529.43      479.50     12.30 o 
  -2   9   4        0.39        0.65      3.52 o 
  -1   9   4     4157.90     4293.77     60.45 o 
   0   9   4        6.44        5.99      4.08 o 
   1   9   4     6321.28     5856.04    299.51 o 
   2   9   4       22.54       17.84      4.56 o 
   3   9   4     2695.34     2614.61     49.73 o 
   4   9   4      123.60      119.90     10.41 o 
   5   9   4     2151.47     2062.35     53.16 o 
   6   9   4        1.35        3.63      7.25 o 
   7   9   4      345.22      309.67     20.30 o 
   8   9   4        9.29        4.81      9.71 o 
   9   9   4      464.86      521.85     49.31 o 
 -12  10   4        0.20       -2.49      9.41 o 
 -11  10   4     1185.47     1141.27     53.06 o 
 -10  10   4       37.26       47.92      9.11 o 
  -9  10   4      502.38      478.91     18.67 o 
  -8  10   4       84.36       82.34     12.96 o 
  -7  10   4      728.45      649.20     24.43 o 
  -6  10   4      169.94      172.87     10.27 o 
  -5  10   4      856.93      823.14     19.59 o 
  -4  10   4       35.75       29.42      6.46 o 
  -3  10   4     3024.56     2899.76     43.79 o 
  -2  10   4      216.50      212.37     11.20 o 
  -1  10   4     4324.74     3911.58     56.39 o 
   0  10   4       13.97        7.69      4.63 o 
   1  10   4       10.08        1.77      4.55 o 
   2  10   4     1174.53     1133.27     34.11 o 
   3  10   4     2112.30     2015.67     41.69 o 
   4  10   4      677.56      652.63     41.27 o 
   5  10   4        1.22       -5.53      6.57 o 
   6  10   4      127.71      134.79     15.98 o 
   7  10   4     1681.31     1648.09     48.55 o 
   8  10   4        0.75        3.91      9.07 o 
   9  10   4      194.82      186.10     19.33 o 
 -12  11   4      871.36      902.23     29.35 o 
 -11  11   4       21.62       24.64      8.81 o 
 -10  11   4       17.01       11.52      7.85 o 
  -9  11   4      897.16      894.98     26.92 o 
  -8  11   4       26.81       32.07     13.95 o 
  -7  11   4        3.93       -0.82      5.83 o 
  -6  11   4      974.83      954.91     24.08 o 
  -5  11   4     1061.06     1009.76     25.27 o 
  -4  11   4        6.53       11.47      5.91 o 
  -3  11   4      420.76      351.47     12.68 o 
  -2  11   4      148.02      148.04      7.95 o 
  -1  11   4      639.46      568.09     14.83 o 
   0  11   4      350.30      322.97     12.27 o 
   1  11   4     4328.90     4341.01     98.25 o 
   2  11   4       15.51       12.58      7.43 o 
   3  11   4      361.43      377.18     20.04 o 
   4  11   4      109.21      143.53     18.57 o 
   5  11   4     2184.23     2177.73     56.84 o 
   6  11   4        0.50       13.03      8.60 o 
   7  11   4        5.60       -1.68     13.31 o 
   8  11   4        8.28       26.43     10.08 o 
 -11  12   4      565.87      496.27     21.89 o 
 -10  12   4      202.06      198.66     14.78 o 
  -9  12   4        8.63        8.32     14.31 o 
  -8  12   4      157.19      110.67     10.31 o 
  -7  12   4      553.50      532.81     17.56 o 
  -6  12   4     1212.63     1193.10     26.29 o 
  -5  12   4     2834.06     2777.65     52.63 o 
  -4  12   4      110.91      101.45      9.77 o 
  -3  12   4      273.89      226.06      9.71 o 
  -2  12   4      822.38      801.21     37.00 o 
  -1  12   4     2353.22     2326.80     38.01 o 
   0  12   4      398.49      396.03     15.60 o 
   1  12   4      275.82      237.33     15.87 o 
   2  12   4      498.57      427.26     20.86 o 
   3  12   4     1315.32     1237.92     38.12 o 
   4  12   4       53.37       44.05      9.77 o 
   5  12   4      698.52      675.49     28.04 o 
   6  12   4        5.41       18.51      8.76 o 
   7  12   4      687.08      697.55     30.64 o 
   8  12   4       10.02       29.64     11.05 o 
 -11  13   4      293.71      291.50     18.03 o 
 -10  13   4       54.95       75.70     10.86 o 
  -9  13   4      152.74      157.08     14.49 o 
  -8  13   4     1872.01     1798.27     36.74 o 
  -7  13   4      173.33      192.93     16.00 o 
  -6  13   4        8.30       10.06      6.19 o 
  -5  13   4     1740.77     1593.45     35.94 o 
  -4  13   4      243.13      226.35     13.00 o 
  -3  13   4      115.91      106.21      7.74 o 
  -2  13   4      132.93      115.25      8.20 o 
  -1  13   4       14.01        8.56      6.32 o 
   0  13   4      863.16      876.14     24.00 o 
   1  13   4      786.63      785.75     28.82 o 
   2  13   4      186.64      180.50     15.46 o 
   3  13   4       88.58       96.28     13.05 o 
   4  13   4      134.39      141.94     17.09 o 
   5  13   4        5.72       -1.14      7.29 o 
   6  13   4      525.91      547.72     33.37 o 
   7  13   4      114.84      134.85     16.47 o 
 -11  14   4      282.78      349.60     33.72 o 
 -10  14   4      143.96      144.54     13.21 o 
  -9  14   4        0.85        4.15      8.16 o 
  -8  14   4      311.88      294.18     15.52 o 
  -7  14   4     1172.36     1101.25     27.03 o 
  -6  14   4     1597.65     1515.99     36.26 o 
  -5  14   4      372.88      345.24     16.12 o 
  -4  14   4        5.14       11.90      6.65 o 
  -3  14   4      876.24      851.91     30.55 o 
  -2  14   4     1194.92     1189.58     29.18 o 
  -1  14   4        6.96       10.41      6.57 o 
   0  14   4       43.36       51.36     10.18 o 
   1  14   4      316.52      332.22     19.64 o 
   2  14   4      565.20      541.39     24.15 o 
   3  14   4      320.49      325.20     20.54 o 
   4  14   4       11.51        4.34      9.43 o 
   5  14   4       35.86       36.44     10.96 o 
   6  14   4      242.78      244.28     53.91 o 
   7  14   4      686.21      774.25     71.22 o 
 -10  15   4       41.78       36.02     10.24 o 
  -9  15   4       51.00       56.49     10.22 o 
  -8  15   4      517.12      525.76     19.72 o 
  -7  15   4      458.56      465.63     20.45 o 
  -6  15   4        0.23       -7.22      7.59 o 
  -5  15   4      420.79      392.94     17.77 o 
  -4  15   4     2848.38     2707.52    151.96 o 
  -3  15   4      137.00      125.46     20.06 o 
  -2  15   4        8.59        0.30      6.39 o 
  -1  15   4       16.56       23.76      7.19 o 
   0  15   4     1541.28     1489.75     43.19 o 
   1  15   4      380.71      370.74     35.13 o 
   2  15   4      271.10      217.42     17.86 o 
   3  15   4      394.82      390.33     43.21 o 
   4  15   4     1217.69     1186.32     51.99 o 
   5  15   4       12.30       17.35     12.35 o 
   6  15   4      173.07      155.02     17.31 o 
  -9  16   4        1.28        0.55      8.71 o 
  -8  16   4       60.73       79.40     11.05 o 
  -7  16   4        1.33        1.12      9.05 o 
  -6  16   4     1280.28     1290.04     44.95 o 
  -5  16   4       13.25       -6.66      9.90 o 
  -4  16   4        8.36       -7.78      9.38 o 
  -3  16   4      635.92      593.10     27.91 o 
  -2  16   4      353.21      360.68     16.60 o 
  -1  16   4       23.56       22.94     15.18 o 
   0  16   4      152.06      152.91     15.22 o 
   1  16   4       59.80       40.92     10.65 o 
   2  16   4      876.96      843.36     42.01 o 
   3  16   4      421.66      367.49     36.96 o 
   4  16   4       31.01       39.63     11.24 o 
   5  16   4        5.51        6.31      9.61 o 
   6  16   4      303.11      325.41     24.07 o 
  -9  17   4      274.72      258.41     27.98 o 
  -8  17   4      219.85      184.05     21.35 o 
  -7  17   4       52.17       54.09     21.88 o 
  -6  17   4      150.30      167.84     19.21 o 
  -5  17   4      211.09      201.72     26.13 o 
  -4  17   4     1669.34     1718.93     60.22 o 
  -3  17   4       53.25       73.28     23.52 o 
  -2  17   4       28.96       28.59      8.23 o 
  -1  17   4        6.79       12.06      8.72 o 
   0  17   4     1695.04     1720.62     49.54 o 
   1  17   4        2.19       -9.53      7.68 o 
   2  17   4      184.56      178.11     25.64 o 
   3  17   4        1.49       11.20      9.74 o 
   4  17   4     1026.45     1084.20     81.29 o 
   5  17   4       36.55       40.63     11.12 o 
  -8  18   4       96.94       89.69     17.96 o 
  -7  18   4       16.84       15.70     13.33 o 
  -6  18   4     1209.78     1255.47     45.86 o 
  -5  18   4        3.36       10.36     11.44 o 
  -4  18   4       12.06       23.12     12.08 o 
  -3  18   4       94.87      115.46     19.69 o 
  -2  18   4      370.55      371.69     36.08 o 
  -1  18   4        1.50       -1.83      8.04 o 
   0  18   4       47.50       36.24     11.05 o 
   1  18   4       89.18       87.96     13.71 o 
   2  18   4     1842.91     1760.26     52.95 o 
   3  18   4        0.07        5.78      9.76 o 
   4  18   4      105.46      113.58     18.38 o 
  -7  19   4       29.09       58.84     16.94 o 
  -6  19   4        3.49       15.27     12.62 o 
  -5  19   4       95.53       99.88     17.41 o 
  -4  19   4      224.95      234.38     21.74 o 
  -3  19   4       60.66       70.57     15.24 o 
  -2  19   4       11.03       49.17     20.35 o 
  -1  19   4       35.35       40.52     11.80 o 
   0  19   4      234.12      225.28     19.75 o 
   1  19   4        3.77       10.30     10.45 o 
   2  19   4       99.13      109.62     16.28 o 
   3  19   4       10.45       -1.12     17.66 o 
  -5  20   4       19.28       41.20     14.68 o 
  -4  20   4        1.79        9.41     12.20 o 
  -3  20   4      396.27      526.06     45.07 o 
  -2  20   4      361.73      416.83     41.07 o 
  -1  20   4      340.80      329.95     37.21 o 
   0  20   4       63.85       70.34     22.71 o 
   1  20   4       47.03       79.35     14.79 o 
   2  20   4      889.73      962.20     95.45 o 
  -3  21   4        8.03       23.14     22.31 o 
  -2  21   4       14.67       30.54     23.87 o 
  -1  21   4       29.91       40.14     23.51 o 
   0  21   4      132.46      162.89     24.26 o 
 -13   0   5     1410.49     1603.83     69.12 o 
 -11   0   5     1484.97     1489.73     59.58 o 
  -9   0   5     4160.43     4105.15     85.04 o 
  -7   0   5      650.83      671.01     28.08 o 
  -5   0   5     8150.22     9536.10    239.99 o 
  -3   0   5       10.44        9.89      9.38 o 
  -1   0   5     1239.00      985.45     23.41 o 
   1   0   5     2581.74     3038.87     61.59 o 
   3   0   5     1384.75     1331.95     33.98 o 
   5   0   5      193.43      192.26     13.98 o 
   7   0   5     1342.30     1431.94     56.57 o 
 -14   1   5        0.07        1.78     11.51 o 
 -13   1   5      244.91      233.64     19.76 o 
 -12   1   5      254.33      269.31     19.09 o 
 -11   1   5       36.95       44.12      9.16 o 
 -10   1   5       16.24        9.60      6.06 o 
  -9   1   5      282.04      311.44     11.41 o 
  -8   1   5      128.79      134.99      7.85 o 
  -7   1   5      389.13      332.19     10.65 o 
  -6   1   5       66.30       86.90      5.19 o 
  -5   1   5      488.88      418.87     11.51 o 
  -4   1   5     4498.37     4881.93     73.98 o 
  -3   1   5      174.19      331.14      7.48 o 
  -2   1   5      233.60      227.38      6.54 o 
  -1   1   5      325.72      305.80     10.68 o 
   0   1   5      371.13      425.49     11.65 o 
   1   1   5    11253.56    12140.78    154.64 o 
   2   1   5       26.55       28.02      4.07 o 
   3   1   5        3.47       -1.48      4.36 o 
   4   1   5       11.66       13.69      4.74 o 
   5   1   5     4004.72     4169.98     61.61 o 
   6   1   5      188.80      199.56     16.08 o 
   7   1   5      480.66      437.94     17.45 o 
   8   1   5        1.76        2.08     11.04 o 
   9   1   5      818.15      720.04     43.47 o 
 -14   2   5        8.46        3.01     12.15 o 
 -13   2   5      271.32      311.29     51.70 o 
 -12   2   5       85.13       89.57     13.02 o 
 -11   2   5     1353.97     1364.01     39.95 o 
 -10   2   5      380.73      389.62     15.89 o 
  -9   2   5      315.30      301.68     13.33 o 
  -8   2   5      106.58      103.23      7.22 o 
  -7   2   5     1376.59     1364.54     21.42 o 
  -6   2   5      144.98      163.31      7.33 o 
  -5   2   5     4312.54     4610.03     62.65 o 
  -4   2   5     1657.60     1932.49     32.54 o 
  -3   2   5       49.65       84.93      4.28 o 
  -2   2   5        2.35        2.09      3.88 o 
  -1   2   5      657.21      451.66     13.44 o 
   0   2   5      586.60      544.97     11.16 o 
   1   2   5      171.04      155.71      6.34 o 
   2   2   5     3591.02     3958.32     55.82 o 
   3   2   5     1209.76     1115.96     21.44 o 
   4   2   5     2406.03     2610.93     41.26 o 
   5   2   5       12.92        7.44      4.89 o 
   6   2   5       77.06       78.66      7.80 o 
   7   2   5     1363.81     1372.98     32.56 o 
   8   2   5      177.88      186.65     23.05 o 
   9   2   5       11.87       20.39     15.75 o 
 -14   3   5       15.80        4.85     15.02 o 
 -13   3   5      712.10      804.88     39.46 o 
 -12   3   5     1004.66     1026.64     35.56 o 
 -11   3   5      554.09      519.07     19.37 o 
 -10   3   5      518.87      471.85     20.39 o 
  -9   3   5     2237.36     2213.70     43.02 o 
  -8   3   5     3502.58     3415.04     99.53 o 
  -7   3   5     2755.42     2737.17     41.82 o 
  -6   3   5     1005.59     1129.20     21.83 o 
  -5   3   5     6905.11     7085.04     92.99 o 
  -4   3   5     8295.49     9405.19    137.41 o 
  -3   3   5     2085.00     2028.39     29.51 o 
  -2   3   5     2359.27     2388.57     50.10 o 
  -1   3   5      837.55      890.05     20.48 o 
   0   3   5     2482.53     2661.06     38.13 o 
   1   3   5     2465.07     2512.21     37.19 o 
   2   3   5       18.50       28.48      4.06 o 
   3   3   5       61.83       70.44      5.98 o 
   4   3   5       55.37       56.61      6.26 o 
   5   3   5      565.33      594.95     16.22 o 
   6   3   5       63.07       59.81      8.93 o 
   7   3   5        9.80       27.88      9.23 o 
   8   3   5       13.57        8.63      9.33 o 
   9   3   5      244.50      296.74     29.73 o 
 -13   4   5       10.60        5.35      9.85 o 
 -12   4   5      266.55      233.97     18.30 o 
 -11   4   5      197.27      204.45     14.54 o 
 -10   4   5       65.54       80.96      8.80 o 
  -9   4   5       23.03       22.21      6.32 o 
  -8   4   5      687.13      594.19     35.13 o 
  -7   4   5      901.57      876.22     18.51 o 
  -6   4   5     2000.86     2025.36     31.55 o 
  -5   4   5     4820.78     5025.89     68.00 o 
  -4   4   5      303.37      341.39     10.29 o 
  -3   4   5      106.13      144.53      5.53 o 
  -2   4   5     1081.03     1118.13     28.59 o 
  -1   4   5     5865.99     6717.87    126.23 o 
   0   4   5       69.76       73.21     10.69 o 
   1   4   5        7.61        0.04      2.98 o 
   2   4   5     1871.83     2027.77     32.33 o 
   3   4   5     2386.40     2524.73     39.49 o 
   4   4   5       79.02       89.34      6.99 o 
   5   4   5      435.50      398.56     16.36 o 
   6   4   5      960.36      889.78     30.85 o 
   7   4   5     1571.12     1602.33     45.77 o 
   8   4   5      696.26      723.58     29.63 o 
   9   4   5       16.20        0.54     14.55 o 
 -13   5   5      218.50      207.59     19.51 o 
 -12   5   5      421.24      465.15     20.02 o 
 -11   5   5      857.47      895.75     26.00 o 
 -10   5   5        3.08        3.45      5.76 o 
  -9   5   5      878.12      893.95     23.92 o 
  -8   5   5     1368.18     1422.43     30.97 o 
  -7   5   5     5603.10     5958.64     94.63 o 
  -6   5   5       35.79       31.08      5.38 o 
  -5   5   5      153.60      151.45      6.66 o 
  -4   5   5      818.13      756.60     13.84 o 
  -3   5   5     5943.02     6791.52     89.51 o 
  -2   5   5       10.99        8.49      5.57 o 
  -1   5   5      178.83      196.81     11.60 o 
   0   5   5     2540.96     2716.39     48.40 o 
   1   5   5      132.68      108.52      5.49 o 
   2   5   5       68.45       65.39      5.37 o 
   3   5   5     1188.61     1117.39     58.77 o 
   4   5   5      235.27      226.66     12.66 o 
   5   5   5        7.60        9.64      6.65 o 
   6   5   5      431.77      389.82     38.90 o 
   7   5   5        2.00        4.95      8.45 o 
   8   5   5       80.01      109.79     14.97 o 
   9   5   5      106.17       93.09     20.77 o 
 -13   6   5      129.32      133.59     16.91 o 
 -12   6   5        3.52        1.52      8.04 o 
 -11   6   5       27.18       27.95      7.86 o 
 -10   6   5     2810.67     2797.90     55.68 o 
  -9   6   5       29.99       29.20      6.90 o 
  -8   6   5       24.35       27.85      6.03 o 
  -7   6   5      531.55      543.45     22.34 o 
  -6   6   5     7278.70     7290.75    231.29 o 
  -5   6   5       71.76       82.59      5.41 o 
  -4   6   5       19.58       10.18      3.30 o 
  -3   6   5     2203.03     2727.32     39.95 o 
  -2   6   5      551.80      445.93     10.27 o 
  -1   6   5     1149.74     1098.46     29.79 o 
   0   6   5      914.18      713.13     37.09 o 
   1   6   5     1098.14     1048.34     25.17 o 
   2   6   5     1152.53     1125.54     26.66 o 
   3   6   5      258.40      260.01     13.23 o 
   4   6   5      825.80      808.96     28.47 o 
   5   6   5      298.02      273.69     14.36 o 
   6   6   5     1477.02     1564.65     44.90 o 
   7   6   5      177.28      204.64     17.46 o 
   8   6   5      727.15      716.84     30.40 o 
   9   6   5       21.12       36.08     15.62 o 
 -13   7   5      120.41      158.45     15.01 o 
 -12   7   5      227.26      227.45     15.79 o 
 -11   7   5      332.50      324.24     16.70 o 
 -10   7   5       90.12       82.86     10.13 o 
  -9   7   5      236.80      260.74     13.62 o 
  -8   7   5       42.26       45.14      7.24 o 
  -7   7   5     2360.97     2338.68     44.03 o 
  -6   7   5      484.42      410.03     23.34 o 
  -5   7   5       88.24      113.99      6.15 o 
  -4   7   5     1402.62     1325.41     21.07 o 
  -3   7   5       33.36       36.97      4.31 o 
  -2   7   5     1136.07     1110.07     19.77 o 
  -1   7   5      346.22      309.89     12.75 o 
   0   7   5     2214.83     2152.41     50.02 o 
   1   7   5      203.95      217.60     11.71 o 
   2   7   5     3307.64     3272.08    120.48 o 
   3   7   5      200.92      217.35     12.64 o 
   4   7   5     1367.48     1346.01     36.85 o 
   5   7   5      280.91      259.43     17.43 o 
   6   7   5     2324.66     2414.89     79.37 o 
   7   7   5       25.62       31.07     10.34 o 
   8   7   5      686.57      694.53     64.20 o 
   9   7   5       17.66       15.63     11.09 o 
 -13   8   5      218.05      221.18     16.83 o 
 -12   8   5       55.67       58.16     10.05 o 
 -11   8   5        6.04        0.82     10.44 o 
 -10   8   5     2420.48     2334.43     48.11 o 
  -9   8   5        0.46        2.43      5.74 o 
  -8   8   5      407.85      374.67     19.51 o 
  -7   8   5       24.45       28.91      6.24 o 
  -6   8   5     1945.60     1980.28     35.38 o 
  -5   8   5        4.88        3.22      3.82 o 
  -4   8   5       71.13       68.87     11.06 o 
  -3   8   5     1918.65     1845.24     29.96 o 
  -2   8   5     2120.50     2283.68     35.18 o 
  -1   8   5     1163.96     1216.75     27.56 o 
   0   8   5     1729.43     1752.35     41.33 o 
   1   8   5       91.77      103.38     11.38 o 
   2   8   5     1860.11     1827.50     38.42 o 
   3   8   5      102.08      107.99     10.95 o 
   4   8   5      549.41      513.92     21.19 o 
   5   8   5       10.02       18.55     17.30 o 
   6   8   5      136.67      152.24     20.69 o 
   7   8   5       48.19       56.97     21.32 o 
   8   8   5      101.15      114.34     15.49 o 
 -13   9   5       49.15       63.77     14.74 o 
 -12   9   5      793.04      718.76     37.10 o 
 -11   9   5      150.29      169.27     14.01 o 
 -10   9   5      157.25      159.72     12.49 o 
  -9   9   5       21.89       24.45      7.10 o 
  -8   9   5     2229.92     2202.54     44.23 o 
  -7   9   5      100.85       80.44     16.19 o 
  -6   9   5      394.19      388.79     13.60 o 
  -5   9   5      133.26      138.86      8.42 o 
  -4   9   5     1308.56     1352.32     25.24 o 
  -3   9   5      245.63      227.08      8.92 o 
  -2   9   5      891.06      854.45     22.37 o 
  -1   9   5       46.28       46.50      7.46 o 
   0   9   5     2093.57     2128.52     76.66 o 
   1   9   5       89.78       94.47     10.89 o 
   2   9   5       33.17       24.08      7.33 o 
   3   9   5       67.32       70.77      9.36 o 
   4   9   5      138.62      155.16     16.48 o 
   5   9   5       38.52       35.52      9.70 o 
   6   9   5     1404.26     1335.87     42.18 o 
   7   9   5        0.09        1.10     15.89 o 
   8   9   5      268.79      313.39     22.66 o 
 -12  10   5      161.33      193.50     15.71 o 
 -11  10   5       35.36       36.74     11.39 o 
 -10  10   5     1331.34     1298.67     33.30 o 
  -9  10   5        0.37        3.59      5.81 o 
  -8  10   5      646.44      609.87     24.66 o 
  -7  10   5      144.81      136.22      9.82 o 
  -6  10   5      536.85      534.16     18.38 o 
  -5  10   5      108.73      101.38      8.14 o 
  -4  10   5      274.10      274.93     11.54 o 
  -3  10   5      269.38      249.04     20.24 o 
  -2  10   5     2252.46     2511.15     58.02 o 
  -1  10   5      240.97      196.28     26.81 o 
   0  10   5     2533.81     2707.52     50.83 o 
   1  10   5       24.50       25.20      7.40 o 
   2  10   5     1367.60     1343.76     43.12 o 
   3  10   5     1158.00     1103.74     37.10 o 
   4  10   5     3092.14     3177.33     74.41 o 
   5  10   5       43.67       26.49      9.78 o 
   6  10   5        3.66        2.86      7.95 o 
   7  10   5      233.40      230.63     24.02 o 
   8  10   5      327.46      296.71     22.67 o 
 -12  11   5     1393.69     1513.32     39.85 o 
 -11  11   5      287.08      328.64     24.28 o 
 -10  11   5      154.02      144.87     13.17 o 
  -9  11   5      182.60      176.33     27.79 o 
  -8  11   5     1245.14     1274.52     28.44 o 
  -7  11   5      727.04      691.53     19.29 o 
  -6  11   5      516.60      501.36     16.73 o 
  -5  11   5        2.71       -5.06      5.69 o 
  -4  11   5     1970.49     2033.26     40.53 o 
  -3  11   5       42.38       49.15     12.06 o 
  -2  11   5      866.76      814.61     22.75 o 
  -1  11   5       37.15       43.09      8.18 o 
   0  11   5      536.82      563.22     19.14 o 
   1  11   5      111.93      107.56     12.70 o 
   2  11   5      274.14      278.27     17.84 o 
   3  11   5      354.31      346.52     25.33 o 
   4  11   5     1311.45     1310.71     40.90 o 
   5  11   5      147.59      166.89     16.56 o 
   6  11   5      695.36      693.38     29.97 o 
   7  11   5       13.83       16.03     13.51 o 
 -11  12   5        2.70        0.96      7.39 o 
 -10  12   5      430.10      434.83     24.37 o 
  -9  12   5       99.42      114.54     11.10 o 
  -8  12   5      140.85      148.78     11.49 o 
  -7  12   5      517.85      472.13     21.36 o 
  -6  12   5     1041.99     1058.69     24.37 o 
  -5  12   5        6.97        6.37      9.73 o 
  -4  12   5       26.61        9.68      9.70 o 
  -3  12   5     1548.30     1546.94     34.27 o 
  -2  12   5      181.18      161.83     11.59 o 
  -1  12   5      261.61      291.29     14.31 o 
   0  12   5     2012.61     1924.46     43.56 o 
   1  12   5     1291.33     1238.65     37.95 o 
   2  12   5      344.67      377.90     85.14 o 
   3  12   5       24.43       29.43      8.21 o 
   4  12   5      249.20      220.42     18.15 o 
   5  12   5       23.23       15.36      9.77 o 
   6  12   5      309.56      375.14     39.11 o 
   7  12   5       39.17       45.40     13.37 o 
 -11  13   5      116.25      110.53     12.60 o 
 -10  13   5       22.54       22.06      8.31 o 
  -9  13   5       98.36      102.80     11.23 o 
  -8  13   5      451.56      450.64     18.56 o 
  -7  13   5     1093.35      986.76     24.68 o 
  -6  13   5      103.92      105.98     25.52 o 
  -5  13   5       73.13       70.98     13.75 o 
  -4  13   5     1530.22     1519.17     44.82 o 
  -3  13   5     1963.50     1967.01     41.07 o 
  -2  13   5       23.76       28.30      9.93 o 
  -1  13   5       11.01       12.99      6.90 o 
   0  13   5      458.11      459.69     36.24 o 
   1  13   5      389.87      392.83     35.48 o 
   2  13   5       29.02       46.68     10.47 o 
   3  13   5      110.32       93.32     13.09 o 
   4  13   5      122.87      143.86     20.64 o 
   5  13   5      336.37      403.52     40.40 o 
   6  13   5      166.89      165.80     18.20 o 
   7  13   5       23.77       31.07     11.27 o 
 -11  14   5      181.75      208.55     20.58 o 
 -10  14   5       26.63       19.95      9.02 o 
  -9  14   5      235.76      252.07     15.05 o 
  -8  14   5        0.08        8.77      9.69 o 
  -7  14   5      735.05      720.28     25.91 o 
  -6  14   5     1172.85     1139.08     44.70 o 
  -5  14   5     1914.55     1886.53     53.31 o 
  -4  14   5        6.48       15.11     10.90 o 
  -3  14   5      111.87      121.26     11.10 o 
  -2  14   5     1097.19     1131.78     29.36 o 
  -1  14   5     1352.48     1370.79     35.91 o 
   0  14   5      128.88      122.77     14.05 o 
   1  14   5      336.89      256.99     39.73 o 
   2  14   5      210.83      239.98     35.38 o 
   3  14   5      453.27      503.15     25.48 o 
   4  14   5       14.06        6.24      9.51 o 
   5  14   5       26.97       16.31      9.67 o 
   6  14   5      420.85      448.66     26.76 o 
 -10  15   5       62.55       49.87     13.36 o 
  -9  15   5      198.26      175.47     17.75 o 
  -8  15   5       65.36       50.72     11.46 o 
  -7  15   5      797.32      751.21     33.76 o 
  -6  15   5       29.33        9.09     11.62 o 
  -5  15   5      428.61      401.33     30.87 o 
  -4  15   5      590.94      568.43     27.56 o 
  -3  15   5      770.53      751.09     31.00 o 
  -2  15   5      260.23      264.46     14.58 o 
  -1  15   5        2.33        8.96      8.00 o 
   0  15   5      600.72      570.66     31.19 o 
   1  15   5      271.80      309.54     20.36 o 
   2  15   5      259.90      247.61     19.62 o 
   3  15   5        8.90       -2.57      8.01 o 
   4  15   5        7.08        4.33      9.42 o 
   5  15   5      418.35      475.91     27.29 o 
   6  15   5       69.91       65.88     19.79 o 
  -9  16   5       96.51      111.00     15.56 o 
  -8  16   5       50.91       50.22     31.75 o 
  -7  16   5      273.92      335.50     26.26 o 
  -6  16   5      200.34      184.01     41.17 o 
  -5  16   5     1765.56     1670.19     51.24 o 
  -4  16   5      186.27      181.85     18.66 o 
  -3  16   5       20.05       29.38     11.95 o 
  -2  16   5      146.21      177.16     13.27 o 
  -1  16   5      592.63      667.13     65.35 o 
   0  16   5       83.89       62.10     12.55 o 
   1  16   5        0.77        3.95     21.66 o 
   2  16   5      454.18      468.03     26.01 o 
   3  16   5      713.18      695.89     31.02 o 
   4  16   5       20.43       27.27     11.35 o 
   5  16   5       17.90        5.46     10.65 o 
  -8  17   5       21.27       38.37     15.28 o 
  -7  17   5      493.96      502.44     30.36 o 
  -6  17   5        0.02       -1.49     11.24 o 
  -5  17   5      372.87      373.74     34.52 o 
  -4  17   5      505.62      443.86     26.25 o 
  -3  17   5      375.63      389.52     24.43 o 
  -2  17   5        8.19        0.04     10.76 o 
  -1  17   5       59.30       74.34     26.15 o 
   0  17   5       30.13       26.16     25.24 o 
   1  17   5     1251.40     1285.72     42.31 o 
   2  17   5      192.30      198.04     19.13 o 
   3  17   5       11.37       16.87     10.21 o 
   4  17   5       11.11        5.33     21.12 o 
  -8  18   5       26.23       54.50     16.43 o 
  -7  18   5       13.98       22.53     13.89 o 
  -6  18   5       35.12       54.85     15.41 o 
  -5  18   5      890.30      896.16     37.67 o 
  -4  18   5        0.04       10.02     12.23 o 
  -3  18   5       88.19      104.61     16.61 o 
  -2  18   5       52.72       99.11     24.81 o 
  -1  18   5      601.21      634.03     29.26 o 
   0  18   5       31.08       32.66     27.04 o 
   1  18   5       14.56        7.60     18.25 o 
   2  18   5      117.04       96.21     15.29 o 
   3  18   5      614.43      641.00     31.17 o 
  -7  19   5      144.25      174.26     29.67 o 
  -6  19   5       70.03       69.92     17.03 o 
  -5  19   5      124.15      121.55     19.12 o 
  -4  19   5       10.73       11.42     13.66 o 
  -3  19   5      230.06      278.04     35.49 o 
  -2  19   5       17.06       25.55     20.26 o 
  -1  19   5      202.97      208.04     19.44 o 
   0  19   5       19.02       31.97     11.93 o 
   1  19   5      802.50      848.39     35.17 o 
   2  19   5       94.60       96.12     27.15 o 
  -5  20   5      197.48      244.51     24.48 o 
  -4  20   5      114.55      140.37     20.18 o 
  -3  20   5       17.38       53.04     24.79 o 
  -2  20   5       94.31      100.68     26.81 o 
  -1  20   5      175.55      230.42     35.31 o 
   0  20   5        8.15        5.03     10.43 o 
   1  20   5        0.63       -1.73     11.78 o 
 -14   0   6     1187.17     1158.10     59.33 o 
 -12   0   6       39.43       53.63     14.78 o 
 -10   0   6      537.38      513.04     54.00 o 
  -8   0   6     1443.45     1353.62     36.07 o 
  -6   0   6     4548.01     4227.93    114.17 o 
  -4   0   6     2518.94     2651.41     54.11 o 
  -2   0   6     1322.93     1192.57     28.22 o 
   0   0   6     4249.07     4388.50     85.42 o 
   2   0   6       81.54       97.73     17.80 o 
   4   0   6     4877.82     4895.90    133.32 o 
   6   0   6      275.48      274.09     28.65 o 
 -14   1   6       27.31       23.99     12.34 o 
 -13   1   6      199.84      190.25     18.11 o 
 -12   1   6     1474.76     1564.46     88.77 o 
 -11   1   6      258.15      247.14     19.25 o 
 -10   1   6       79.52       69.98      8.42 o 
  -9   1   6      557.71      500.44     14.82 o 
  -8   1   6     2096.69     1991.13     33.63 o 
  -7   1   6      604.70      580.89     12.95 o 
  -6   1   6      200.57      143.57      6.94 o 
  -5   1   6       19.31       14.36      4.47 o 
  -4   1   6     4010.27     4474.62     71.15 o 
  -3   1   6       36.74       28.34      3.19 o 
  -2   1   6     1760.44     1471.37     23.36 o 
  -1   1   6      213.20      169.70      6.80 o 
   0   1   6     3877.58     4137.56     59.30 o 
   1   1   6     1143.14     1253.92     22.10 o 
   2   1   6     2856.02     2889.44    109.85 o 
   3   1   6       22.48       27.28      5.43 o 
   4   1   6      362.55      335.43     14.99 o 
   5   1   6       11.18        7.92      6.77 o 
   6   1   6     2480.80     2518.06     64.55 o 
   7   1   6        2.97       -5.21     14.22 o 
 -14   2   6     1178.97     1206.42     52.00 o 
 -13   2   6       99.02      141.08     16.14 o 
 -12   2   6       39.36       36.30     10.27 o 
 -11   2   6      156.50      153.11     12.09 o 
 -10   2   6     1055.56     1089.52     27.47 o 
  -9   2   6      760.56      732.90     18.10 o 
  -8   2   6      205.08      200.34     14.19 o 
  -7   2   6       60.32       66.57      7.00 o 
  -6   2   6     9323.73    10115.07    131.18 o 
  -5   2   6     1392.53     1253.37     24.00 o 
  -4   2   6     3075.09     3083.95     43.13 o 
  -3   2   6      208.95      247.89      6.34 o 
  -2   2   6      118.42       82.33      8.43 o 
  -1   2   6       26.15       43.52      5.86 o 
   0   2   6     4284.68     4373.59     60.21 o 
   1   2   6       15.49       -1.24      4.49 o 
   2   2   6      647.09      572.39     35.99 o 
   3   2   6      194.60      209.92     11.79 o 
   4   2   6     1263.59     1163.92     34.41 o 
   5   2   6      192.92      207.32     13.12 o 
   6   2   6      151.60      161.73     12.87 o 
   7   2   6      169.12      202.69     26.30 o 
 -14   3   6        2.34        2.06     11.82 o 
 -13   3   6       13.42        4.13      9.59 o 
 -12   3   6     1579.55     1654.31     66.40 o 
 -11   3   6      862.77      841.95     24.76 o 
 -10   3   6      446.98      428.66     16.35 o 
  -9   3   6      982.26      976.93     24.72 o 
  -8   3   6     2546.58     2626.66     41.77 o 
  -7   3   6     1985.75     1755.81     94.70 o 
  -6   3   6     1554.25     1514.71     25.67 o 
  -5   3   6     1133.10     1234.15     21.52 o 
  -4   3   6     1313.23     1271.59     21.07 o 
  -3   3   6     2517.02     2479.18     34.08 o 
  -2   3   6      292.71      179.20      9.43 o 
  -1   3   6       14.52        7.88      4.51 o 
   0   3   6      592.03      514.61     15.81 o 
   1   3   6     1975.04     1845.01     37.76 o 
   2   3   6     1765.59     1672.19     55.28 o 
   3   3   6      137.80      142.29     10.45 o 
   4   3   6       22.07        5.85      6.33 o 
   5   3   6      317.29      293.91     22.46 o 
   6   3   6     1578.78     1579.92     41.97 o 
   7   3   6       35.69       50.59     16.54 o 
 -14   4   6      434.31      497.89     30.25 o 
 -13   4   6       80.02       86.69     13.90 o 
 -12   4   6      295.39      245.19     15.21 o 
 -11   4   6      416.81      420.29     22.64 o 
 -10   4   6      146.73      138.25     10.94 o 
  -9   4   6      118.89      134.14     20.39 o 
  -8   4   6      110.94      111.24      7.85 o 
  -7   4   6       73.75       63.36      7.00 o 
  -6   4   6     7207.12     7360.42     97.77 o 
  -5   4   6     5798.15     5853.94     70.69 o 
  -4   4   6     5333.61     5589.60     74.01 o 
  -3   4   6      537.64      645.36     21.12 o 
  -2   4   6       19.39        8.34      5.90 o 
  -1   4   6     6804.64     6896.44    108.44 o 
   0   4   6     1575.32     1400.39     30.00 o 
   1   4   6       71.20       63.99      8.32 o 
   2   4   6      272.59      262.54     17.78 o 
   3   4   6      949.87      904.48     39.37 o 
   4   4   6      218.51      244.55     15.67 o 
   5   4   6      344.91      320.25     16.11 o 
   6   4   6      217.97      207.01     32.94 o 
   7   4   6      238.25      250.27     19.50 o 
   8   4   6      398.02      403.46     31.89 o 
 -13   5   6      135.92      139.61     26.18 o 
 -12   5   6      347.02      395.86     24.67 o 
 -11   5   6      142.77      160.50     12.54 o 
 -10   5   6      397.27      378.15     16.31 o 
  -9   5   6      491.34      462.61     17.94 o 
  -8   5   6     1010.90      964.66     23.99 o 
  -7   5   6     4244.93     4197.47     69.92 o 
  -6   5   6     2483.96     2592.67     39.40 o 
  -5   5   6      533.07      513.83     11.70 o 
  -4   5   6      255.76      198.87      6.86 o 
  -3   5   6     4303.18     4383.72     87.49 o 
  -2   5   6     8865.56     9078.45    168.89 o 
  -1   5   6      629.77      734.22     20.19 o 
   0   5   6     4007.91     4100.88    101.34 o 
   1   5   6     1055.92     1090.85     27.15 o 
   2   5   6      292.51      246.07     14.21 o 
   3   5   6       60.01       63.40      9.00 o 
   4   5   6       89.35      118.40     12.64 o 
   5   5   6     1761.42     1752.37     39.48 o 
   6   5   6       22.29       26.71     13.50 o 
   7   5   6      198.90      199.16     27.42 o 
   8   5   6      190.88      194.20     24.97 o 
 -13   6   6      175.28      201.29     19.24 o 
 -12   6   6       20.89       28.03     10.25 o 
 -11   6   6      394.79      365.81     19.68 o 
 -10   6   6      356.32      367.13     16.35 o 
  -9   6   6     1346.22     1304.58     37.26 o 
  -8   6   6        1.20        1.23      4.88 o 
  -7   6   6      568.82      549.52     37.68 o 
  -6   6   6     1001.07     1004.76     28.52 o 
  -5   6   6     2235.48     2156.42     30.79 o 
  -4   6   6      354.93      456.00     31.20 o 
  -3   6   6      271.17      300.48     16.03 o 
  -2   6   6     2072.75     2092.85     48.65 o 
  -1   6   6     6079.45     6214.54    120.66 o 
   0   6   6      116.33      111.44     12.13 o 
   1   6   6      684.30      740.70     21.45 o 
   2   6   6     1187.45     1143.65     77.02 o 
   3   6   6      356.83      360.45     16.21 o 
   4   6   6     1249.90     1265.44     31.38 o 
   5   6   6      222.76      234.78     14.54 o 
   6   6   6        1.32        5.81      8.13 o 
   7   6   6     1139.95     1160.95     39.88 o 
   8   6   6      241.84      264.20     21.16 o 
 -13   7   6      151.28      163.87     15.20 o 
 -12   7   6       10.91       19.53      8.98 o 
 -11   7   6      303.32      329.44     16.83 o 
 -10   7   6       18.43        8.62      6.46 o 
  -9   7   6       69.68       54.49      8.04 o 
  -8   7   6      744.51      708.45     24.40 o 
  -7   7   6     4360.25     4511.66     75.39 o 
  -6   7   6      352.36      348.92     12.23 o 
  -5   7   6     1147.57     1171.94     20.05 o 
  -4   7   6      423.01      387.43     16.79 o 
  -3   7   6     2983.48     2974.35     53.70 o 
  -2   7   6     2558.39     2786.85     60.38 o 
  -1   7   6      490.66      552.34     21.62 o 
   0   7   6      114.04      130.38     10.40 o 
   1   7   6     2989.45     2828.12    148.14 o 
   2   7   6      134.61      134.41     11.13 o 
   3   7   6       13.48       10.14      7.01 o 
   4   7   6      240.07      216.67     19.64 o 
   5   7   6     1077.77     1086.73     36.32 o 
   6   7   6      107.63      118.64     26.09 o 
   7   7   6      340.01      339.03     22.82 o 
   8   7   6       24.27       49.57     12.88 o 
 -13   8   6      266.97      295.01     18.41 o 
 -12   8   6       99.98       98.44     12.06 o 
 -11   8   6      435.80      409.08     25.34 o 
 -10   8   6      104.70       94.95     18.10 o 
  -9   8   6     3790.82     3781.30     67.75 o 
  -8   8   6      621.78      579.62     18.69 o 
  -7   8   6       37.12       43.09      7.82 o 
  -6   8   6      220.08      211.88     10.42 o 
  -5   8   6     1700.98     1684.35     30.71 o 
  -4   8   6      474.64      458.22     36.32 o 
  -3   8   6      165.76      218.73     12.11 o 
  -2   8   6     1277.79     1370.11     30.94 o 
  -1   8   6     5044.29     5202.45    105.07 o 
   0   8   6       37.81       38.50      9.26 o 
   1   8   6       54.30       61.89      8.87 o 
   2   8   6     3040.70     2927.34     55.94 o 
   3   8   6     1575.08     1579.17     36.49 o 
   4   8   6      116.66      125.67     11.98 o 
   5   8   6      430.31      488.03     24.73 o 
   6   8   6       87.15       82.58     13.31 o 
   7   8   6      906.13     1008.34     37.64 o 
   8   8   6       15.59        3.80     14.12 o 
 -13   9   6      586.94      601.73     30.45 o 
 -12   9   6        4.41        4.51      9.78 o 
 -11   9   6     1056.49     1078.34     30.49 o 
 -10   9   6       21.36       29.57      8.02 o 
  -9   9   6      828.96      769.02     29.53 o 
  -8   9   6      132.12      156.23     13.41 o 
  -7   9   6      254.85      270.45     23.77 o 
  -6   9   6        5.99       -1.51      7.33 o 
  -5   9   6     1106.77     1092.64     43.43 o 
  -4   9   6       40.92       49.61      8.07 o 
  -3   9   6     1428.27     1328.49     36.48 o 
  -2   9   6        5.60        4.31      6.55 o 
  -1   9   6        6.02        7.44      7.73 o 
   0   9   6       34.40       23.57      7.33 o 
   1   9   6     2254.01     2129.12     53.32 o 
   2   9   6       36.46       38.48      8.16 o 
   3   9   6      703.62      669.36     22.38 o 
   4   9   6       36.95       17.56      7.94 o 
   5   9   6      731.26      699.85     29.58 o 
   6   9   6        4.07        0.61     13.55 o 
   7   9   6      208.21      253.37     20.88 o 
 -12  10   6       82.69       84.16     12.00 o 
 -11  10   6      490.90      481.88     20.81 o 
 -10  10   6       12.48       14.78      8.34 o 
  -9  10   6     2289.69     2369.19     70.72 o 
  -8  10   6      102.70      119.82     11.49 o 
  -7  10   6      150.08      165.26     15.23 o 
  -6  10   6      203.31      230.60     23.49 o 
  -5  10   6     1085.13     1104.35     36.36 o 
  -4  10   6      102.84      108.04      9.89 o 
  -3  10   6      924.12      879.47     24.27 o 
  -2  10   6      128.26       98.45     10.22 o 
  -1  10   6     3461.95     3221.20    134.46 o 
   0  10   6       85.02      100.79     11.19 o 
   1  10   6       79.12       89.86     10.23 o 
   2  10   6      439.36      413.92     18.07 o 
   3  10   6      700.18      744.08     24.04 o 
   4  10   6        0.56       -0.60      8.16 o 
   5  10   6      736.74      722.40     49.30 o 
   6  10   6       75.47       78.02     32.30 o 
   7  10   6      306.29      344.02     24.22 o 
 -12  11   6       12.72       26.80     13.83 o 
 -11  11   6      452.53      501.43     21.87 o 
 -10  11   6       87.78      107.73     19.42 o 
  -9  11   6      112.19      109.56     13.98 o 
  -8  11   6      586.17      585.55     23.97 o 
  -7  11   6     2195.52     2239.07     53.56 o 
  -6  11   6      108.27       81.46     13.92 o 
  -5  11   6      466.32      476.24     24.12 o 
  -4  11   6      987.66     1008.92     26.27 o 
  -3  11   6     2138.04     2102.97     44.32 o 
  -2  11   6      758.03      729.57     22.70 o 
  -1  11   6      447.42      448.46     18.01 o 
   0  11   6       10.59       11.47      7.41 o 
   1  11   6     1662.18     1781.65     65.66 o 
   2  11   6      269.06      285.66     25.83 o 
   3  11   6       87.01       99.49     11.35 o 
   4  11   6       12.98       16.02      9.41 o 
   5  11   6      488.74      482.00     26.14 o 
   6  11   6      147.12      164.02     25.92 o 
   7  11   6       25.93       21.15     10.85 o 
 -11  12   6      388.79      387.20     32.00 o 
 -10  12   6      319.04      309.73     20.20 o 
  -9  12   6     1290.80     1241.23     36.25 o 
  -8  12   6       53.58       49.87     11.83 o 
  -7  12   6      623.41      628.15     24.15 o 
  -6  12   6       68.89       61.87     13.35 o 
  -5  12   6      327.45      332.36     21.39 o 
  -4  12   6      124.48      116.66     13.87 o 
  -3  12   6      248.92      238.34     14.02 o 
  -2  12   6      897.44      921.70     30.09 o 
  -1  12   6     1963.31     1992.24     42.57 o 
   0  12   6       17.62       10.60      8.16 o 
   1  12   6       25.58       25.47      9.77 o 
   2  12   6     1608.01     1469.16     36.54 o 
   3  12   6       63.89       79.17     11.10 o 
   4  12   6      736.80      759.50     31.56 o 
   5  12   6      749.17      734.09     32.15 o 
   6  12   6        0.15        4.41     14.78 o 
 -11  13   6       92.99       95.87     14.77 o 
 -10  13   6      127.64      147.80     18.33 o 
  -9  13   6      400.34      357.27     21.04 o 
  -8  13   6      498.20      491.40     22.77 o 
  -7  13   6     1335.59     1430.78     56.60 o 
  -6  13   6      628.44      598.22     28.53 o 
  -5  13   6        2.77        6.13     11.72 o 
  -4  13   6      419.27      434.82     23.40 o 
  -3  13   6     1911.68     2089.08     44.19 o 
  -2  13   6     4119.24     4122.75     74.01 o 
  -1  13   6      393.68      410.79     17.92 o 
   0  13   6      365.81      406.87     22.30 o 
   1  13   6      538.66      573.37     36.45 o 
   2  13   6       56.12       41.89      9.59 o 
   3  13   6       14.36       28.47     10.50 o 
   4  13   6       47.25       40.65     10.93 o 
   5  13   6      725.41      714.19     63.57 o 
   6  13   6       20.68       36.64     12.27 o 
 -10  14   6      116.11      129.04     15.92 o 
  -9  14   6      119.90      110.13     14.49 o 
  -8  14   6      149.59      162.48     16.23 o 
  -7  14   6        2.57       -9.88     11.33 o 
  -6  14   6     1024.71     1023.43     39.16 o 
  -5  14   6      284.32      274.30     24.18 o 
  -4  14   6     1270.17     1211.81     60.80 o 
  -3  14   6      335.97      332.01     16.49 o 
  -2  14   6      319.21      317.35     16.32 o 
  -1  14   6     1676.08     1594.86     37.51 o 
   0  14   6      377.84      330.42     20.62 o 
   1  14   6       26.28       23.89     15.22 o 
   2  14   6      369.86      322.44     21.73 o 
   3  14   6      403.42      412.91     24.44 o 
   4  14   6      376.26      450.32     26.65 o 
   5  14   6        8.63       15.56     10.78 o 
 -10  15   6       58.25       58.98     13.05 o 
  -9  15   6       16.39       19.47     11.77 o 
  -8  15   6      832.32      835.42     51.90 o 
  -7  15   6      375.62      372.91     25.56 o 
  -6  15   6      202.40      227.84     46.94 o 
  -5  15   6       33.22       36.30     12.95 o 
  -4  15   6      616.80      627.46     41.42 o 
  -3  15   6      814.83      821.60     33.57 o 
  -2  15   6      544.85      566.63     35.76 o 
  -1  15   6        0.74        0.67     15.66 o 
   0  15   6      260.41      307.46     26.66 o 
   1  15   6      178.28      188.97     18.10 o 
   2  15   6      119.32      152.66     34.93 o 
   3  15   6       65.53       40.74     14.77 o 
   4  15   6        0.77        2.19      9.17 o 
   5  15   6      234.92      207.33     28.95 o 
  -9  16   6       64.30       67.84     17.55 o 
  -8  16   6       83.54       86.34     22.78 o 
  -7  16   6        4.40        5.29     12.08 o 
  -6  16   6     1362.68     1356.60     46.84 o 
  -5  16   6      136.01      154.27     33.68 o 
  -4  16   6     1537.19     1485.38     48.57 o 
  -3  16   6       87.91       75.24     15.20 o 
  -2  16   6       95.33      104.98     11.80 o 
  -1  16   6      211.30      242.09     31.24 o 
   0  16   6     1175.35     1132.03     39.75 o 
   1  16   6       85.41      104.90     15.07 o 
   2  16   6       81.65       90.04     35.31 o 
   3  16   6      153.05      156.16     18.41 o 
   4  16   6      332.14      344.56     24.81 o 
  -8  17   6      310.79      299.84     26.45 o 
  -7  17   6       93.56       96.51     17.67 o 
  -6  17   6      154.07      130.22     18.96 o 
  -5  17   6      114.85      127.24     18.48 o 
  -4  17   6      231.55      216.99     26.03 o 
  -3  17   6        7.26        4.44     11.83 o 
  -2  17   6      209.33      223.51     18.71 o 
  -1  17   6       11.89       23.02     13.14 o 
   0  17   6      437.33      448.81     26.20 o 
   1  17   6      111.81      108.51     16.19 o 
   2  17   6      481.18      499.12     27.90 o 
   3  17   6        5.50       17.16     10.38 o 
  -7  18   6       12.10       25.67     17.17 o 
  -6  18   6      250.20      262.44     24.01 o 
  -5  18   6      101.52       93.67     25.00 o 
  -4  18   6      574.50      601.59     39.08 o 
  -3  18   6       86.44       95.51     24.85 o 
  -2  18   6      355.30      438.28     40.17 o 
  -1  18   6       19.03       20.09     11.45 o 
   0  18   6      346.70      322.53     23.25 o 
   1  18   6       40.79       23.72     13.02 o 
   2  18   6       44.51       60.73     13.10 o 
  -6  19   6       73.49       67.47     35.32 o 
  -5  19   6        3.32        6.85     14.52 o 
  -4  19   6      302.95      335.78     25.93 o 
  -3  19   6       63.63       71.99     22.99 o 
  -2  19   6      390.05      427.06     40.62 o 
  -1  19   6       14.49       14.29     11.19 o 
   0  19   6      705.41      794.41     67.76 o 
   1  19   6       11.85        7.70     10.46 o 
 -13   0   7     1430.97     1593.56     67.50 o 
 -11   0   7      291.70      261.88     24.16 o 
  -9   0   7      273.35      303.25     16.99 o 
  -7   0   7       20.08       27.32      6.15 o 
  -5   0   7     3765.02     4446.39     87.02 o 
  -3   0   7      649.54      718.69     20.89 o 
  -1   0   7      825.01      705.05     38.17 o 
   1   0   7     1165.43     1131.46     51.26 o 
   3   0   7     1110.98     1038.38     50.57 o 
   5   0   7     2925.77     2743.65     98.59 o 
 -14   1   7       52.21       60.06     13.62 o 
 -13   1   7       99.58      101.75     14.68 o 
 -12   1   7       15.26       24.90      9.17 o 
 -11   1   7     3757.17     3723.29     67.17 o 
 -10   1   7      103.12      113.31      9.03 o 
  -9   1   7      370.64      358.98     12.74 o 
  -8   1   7      161.18      164.91     15.13 o 
  -7   1   7     1472.81     1482.42     26.30 o 
  -6   1   7      113.19      112.86      8.02 o 
  -5   1   7      300.83      279.66      8.90 o 
  -4   1   7       23.87       25.04      3.30 o 
  -3   1   7     3996.48     4477.34     73.35 o 
  -2   1   7        5.90        7.74      4.51 o 
  -1   1   7      111.52       91.80      7.15 o 
   0   1   7        1.25        3.62      4.79 o 
   1   1   7     1392.01     1435.27     42.26 o 
   2   1   7      100.45       98.89     14.48 o 
   3   1   7     3122.80     3044.19     73.26 o 
   4   1   7      198.52      175.20     27.92 o 
   5   1   7     1344.20     1360.91     49.32 o 
   6   1   7       15.96       -2.36     20.10 o 
   7   1   7      365.46      411.05     37.43 o 
 -14   2   7       19.92       29.27     12.50 o 
 -13   2   7     1799.95     1970.79     54.62 o 
 -12   2   7      344.93      370.04     29.77 o 
 -11   2   7      190.40      176.65     12.43 o 
 -10   2   7      144.25      170.51     11.58 o 
  -9   2   7      876.14      907.69     20.79 o 
  -8   2   7     1004.76      973.10     21.05 o 
  -7   2   7      249.66      263.77      9.79 o 
  -6   2   7      912.74      980.80     21.10 o 
  -5   2   7     3769.98     4030.27     55.66 o 
  -4   2   7     1121.87     1224.57     26.95 o 
  -3   2   7     2890.64     3130.62     54.63 o 
  -2   2   7     2045.48     2185.67     41.08 o 
  -1   2   7     2983.96     2743.00     71.74 o 
   0   2   7      959.23      845.84     21.72 o 
   1   2   7     1174.66     1131.72     26.99 o 
   2   2   7        2.45       -6.82      7.71 o 
   3   2   7       75.13       90.42     15.79 o 
   4   2   7      313.33      291.66     20.91 o 
   5   2   7     2328.52     2260.90     83.78 o 
   6   2   7       71.54       81.71     15.67 o 
   7   2   7      125.43      111.27     24.06 o 
 -14   3   7      109.46      130.12     24.31 o 
 -13   3   7       99.39      112.34     15.11 o 
 -12   3   7      171.65      190.32     16.55 o 
 -11   3   7      145.22      159.51     12.31 o 
 -10   3   7        1.97       -4.74      5.21 o 
  -9   3   7       56.97       65.82      7.15 o 
  -8   3   7        1.02        6.80      5.51 o 
  -7   3   7     4832.36     4960.95     69.50 o 
  -6   3   7     1631.24     1622.30     27.50 o 
  -5   3   7      333.03      339.55      9.97 o 
  -4   3   7       11.62        2.35      5.73 o 
  -3   3   7     2152.37     2242.92     42.27 o 
  -2   3   7      717.29      736.30     20.02 o 
  -1   3   7      769.67      725.42     43.51 o 
   0   3   7       32.27        6.13     10.45 o 
   1   3   7      195.86      177.45     15.61 o 
   2   3   7      202.79      196.91     12.19 o 
   3   3   7      756.59      607.27     25.78 o 
   4   3   7       49.10       59.96     12.70 o 
   5   3   7      262.40      249.69     20.42 o 
   6   3   7       31.94       34.24     18.51 o 
   7   3   7      376.50      432.39     38.33 o 
 -13   4   7      860.53      795.08     32.20 o 
 -12   4   7      515.48      513.45     20.70 o 
 -11   4   7      866.32      849.86     25.04 o 
 -10   4   7      517.64      517.06     22.52 o 
  -9   4   7      372.20      376.70     15.08 o 
  -8   4   7     1088.49     1037.32     25.15 o 
  -7   4   7       23.53       30.94      5.91 o 
  -6   4   7       76.97       91.00      8.07 o 
  -5   4   7     2268.04     2473.19     44.83 o 
  -4   4   7      909.69      927.97     27.53 o 
  -3   4   7     2043.90     2159.87     42.55 o 
  -2   4   7     2456.64     2445.84     68.83 o 
  -1   4   7     1815.34     1948.43     39.12 o 
   0   4   7     2052.26     2223.43     50.57 o 
   1   4   7      329.76      285.79     13.50 o 
   2   4   7      100.28       92.88      9.60 o 
   3   4   7      283.97      275.92     14.51 o 
   4   4   7     1915.73     1951.50     93.95 o 
   5   4   7       38.04       39.65     13.13 o 
   6   4   7      174.25      192.18     27.20 o 
   7   4   7      284.38      306.65     33.71 o 
 -13   5   7        0.10       -0.72      9.92 o 
 -12   5   7      273.49      286.81     16.34 o 
 -11   5   7      530.79      500.68     20.09 o 
 -10   5   7      315.64      287.17     24.44 o 
  -9   5   7       64.78       85.03      8.79 o 
  -8   5   7       15.48       13.65      5.74 o 
  -7   5   7     1257.74     1328.57     28.81 o 
  -6   5   7     3917.34     4321.88     63.32 o 
  -5   5   7       25.17       17.15      5.93 o 
  -4   5   7        1.10       13.29     10.85 o 
  -3   5   7      548.05      570.51     24.24 o 
  -2   5   7     6719.07     7367.79    140.90 o 
  -1   5   7     1166.49     1229.13     29.02 o 
   0   5   7      158.83      159.01     11.10 o 
   1   5   7      741.01      653.71     26.25 o 
   2   5   7     1160.43     1142.75     29.17 o 
   3   5   7      705.33      715.49     22.75 o 
   4   5   7        0.61       -7.84      6.71 o 
   5   5   7       26.94       18.98      8.74 o 
   6   5   7     1277.06     1411.14     65.98 o 
   7   5   7       36.27       64.42     20.15 o 
 -13   6   7      197.69      207.72     15.89 o 
 -12   6   7       11.75       17.70     11.86 o 
 -11   6   7       33.18       28.39      7.79 o 
 -10   6   7      514.44      492.74     18.71 o 
  -9   6   7      754.97      677.87     20.91 o 
  -8   6   7      824.87      832.00     22.43 o 
  -7   6   7      360.04      367.04     31.32 o 
  -6   6   7      900.05      935.32     21.41 o 
  -5   6   7      733.29      771.71     18.60 o 
  -4   6   7     1823.90     1789.77     41.10 o 
  -3   6   7     1445.47     1403.12     37.40 o 
  -2   6   7     1467.72     1383.37    111.15 o 
  -1   6   7      716.06      678.68     32.56 o 
   0   6   7     3266.66     3156.84     58.16 o 
   1   6   7        5.15        5.48      6.66 o 
   2   6   7      300.20      296.62     15.17 o 
   3   6   7     2048.38     2065.40     44.18 o 
   4   6   7      898.26      903.35     38.65 o 
   5   6   7      326.10      349.11     27.79 o 
   6   6   7      144.26      168.22     20.34 o 
   7   6   7      182.80      193.91     29.86 o 
 -13   7   7        4.13        5.68      9.35 o 
 -12   7   7      169.02      165.26     17.66 o 
 -11   7   7        1.85       -1.03      6.78 o 
 -10   7   7     1750.34     1767.39     39.05 o 
  -9   7   7     1506.56     1456.20     33.42 o 
  -8   7   7      887.05      868.54     30.88 o 
  -7   7   7       10.98        4.51      8.29 o 
  -6   7   7     1507.61     1474.33     51.30 o 
  -5   7   7       27.46       24.37      7.45 o 
  -4   7   7      598.35      689.22     25.67 o 
  -3   7   7      239.54      240.19     12.78 o 
  -2   7   7     3199.54     3022.92     67.11 o 
  -1   7   7      841.61      837.14     23.73 o 
   0   7   7      263.43      253.01     14.09 o 
   1   7   7     1969.44     2023.05     42.94 o 
   2   7   7      840.67      769.27     31.14 o 
   3   7   7      660.08      611.22     21.82 o 
   4   7   7        0.08       -3.98      7.09 o 
   5   7   7       47.71       27.34     25.85 o 
   6   7   7      641.84      741.79     40.45 o 
   7   7   7       21.31       38.63     12.35 o 
 -13   8   7       23.01       25.27     10.56 o 
 -12   8   7       58.23       70.10     10.94 o 
 -11   8   7       29.17       28.16      8.40 o 
 -10   8   7      740.80      729.71     30.37 o 
  -9   8   7     1364.98     1232.28     38.97 o 
  -8   8   7     2102.72     1968.04     56.95 o 
  -7   8   7      769.36      741.91     24.55 o 
  -6   8   7      514.85      471.75     19.08 o 
  -5   8   7      180.57      155.49     11.50 o 
  -4   8   7      802.90      835.33     23.88 o 
  -3   8   7       41.93       30.10      8.04 o 
  -2   8   7      106.13       93.64     13.59 o 
  -1   8   7      155.01      137.31     15.44 o 
   0   8   7     3580.20     3510.73     74.18 o 
   1   8   7     1531.25     1577.30     36.54 o 
   2   8   7      544.00      492.16     19.80 o 
   3   8   7       18.73       22.43      8.24 o 
   4   8   7      785.45      779.84     32.42 o 
   5   8   7       92.81       87.21     21.14 o 
   6   8   7       42.44       66.12     23.54 o 
   7   8   7       32.02       37.58     12.52 o 
 -12   9   7      669.86      677.40     31.83 o 
 -11   9   7       10.91       16.06     11.09 o 
 -10   9   7      650.02      674.42     29.29 o 
  -9   9   7      206.42      190.11     15.43 o 
  -8   9   7      404.24      406.03     19.30 o 
  -7   9   7       14.02        9.66      8.54 o 
  -6   9   7      267.88      253.96     15.31 o 
  -5   9   7       33.83       47.74      8.59 o 
  -4   9   7       52.62       73.12     13.79 o 
  -3   9   7       57.33       55.34      9.07 o 
  -2   9   7     1815.13     1850.46     39.82 o 
  -1   9   7       60.63       52.21      9.09 o 
   0   9   7      504.15      501.50     19.49 o 
   1   9   7      286.67      261.86     17.43 o 
   2   9   7     3361.86     3331.26     63.86 o 
   3   9   7        1.88        6.26      7.15 o 
   4   9   7      197.63      215.19     41.51 o 
   5   9   7        2.61        6.21     18.41 o 
   6   9   7     1014.74     1019.88     38.66 o 
 -12  10   7      142.32      137.24     18.37 o 
 -11  10   7      131.21      126.72     16.70 o 
 -10  10   7      491.36      460.60     39.22 o 
  -9  10   7      421.25      369.44     49.24 o 
  -8  10   7     3120.53     3155.53     62.85 o 
  -7  10   7       63.61       75.23     11.08 o 
  -6  10   7       10.26      -12.91      8.61 o 
  -5  10   7       61.34       69.98     13.22 o 
  -4  10   7      186.51      158.07     12.04 o 
  -3  10   7      155.23      131.29     11.78 o 
  -2  10   7      246.38      284.47     15.23 o 
  -1  10   7      150.20      172.11     12.67 o 
   0  10   7     2367.15     2328.86     47.93 o 
   1  10   7      410.37      391.53     18.19 o 
   2  10   7       85.23       78.45     11.73 o 
   3  10   7       28.60       31.75     12.74 o 
   4  10   7      732.28      748.12     31.53 o 
   5  10   7       21.99       36.77     17.77 o 
   6  10   7       21.29       34.31     27.50 o 
 -12  11   7      137.02      126.32     18.61 o 
 -11  11   7        8.36       19.92     11.29 o 
 -10  11   7      698.32      645.54     36.61 o 
  -9  11   7      986.31      915.95     30.76 o 
  -8  11   7     1891.60     1754.45     43.21 o 
  -7  11   7       21.47       15.73      9.20 o 
  -6  11   7       92.29      116.63     15.60 o 
  -5  11   7        4.06       -1.43      9.37 o 
  -4  11   7      903.32      883.53     38.07 o 
  -3  11   7     1061.38     1078.13     28.86 o 
  -2  11   7      990.83     1010.17     28.00 o 
  -1  11   7      491.16      491.46     19.58 o 
   0  11   7      494.29      478.56     25.26 o 
   1  11   7      567.61      632.85     32.17 o 
   2  11   7      267.50      290.22     16.92 o 
   3  11   7      430.95      409.09     21.45 o 
   4  11   7      258.39      246.16     20.44 o 
   5  11   7       28.19       16.40     11.23 o 
   6  11   7      216.49      241.22     21.68 o 
 -11  12   7       20.61       30.90     11.53 o 
 -10  12   7      350.00      318.25     26.61 o 
  -9  12   7      570.01      596.54     25.56 o 
  -8  12   7     2169.82     2115.44     49.45 o 
  -7  12   7       15.65       11.44     11.34 o 
  -6  12   7       92.26       92.37     22.48 o 
  -5  12   7      647.49      637.07     69.06 o 
  -4  12   7      982.17     1042.98     28.54 o 
  -3  12   7      277.05      254.68     15.17 o 
  -2  12   7       68.60       61.77     10.15 o 
  -1  12   7      257.69      227.39     14.74 o 
   0  12   7     1394.08     1521.79     45.42 o 
   1  12   7       72.31       86.28     11.40 o 
   2  12   7       17.04       24.68      9.46 o 
   3  12   7      882.80      805.35     36.88 o 
   4  12   7      390.43      450.77     26.44 o 
   5  12   7      194.16      203.67     20.57 o 
 -11  13   7      226.55      201.86     18.76 o 
 -10  13   7       57.35       64.07     13.30 o 
  -9  13   7      197.87      212.72     18.15 o 
  -8  13   7      612.23      619.46     38.72 o 
  -7  13   7      125.04      128.55     18.14 o 
  -6  13   7      390.29      376.67     24.38 o 
  -5  13   7      133.82      139.64     17.27 o 
  -4  13   7        7.08        2.28     10.14 o 
  -3  13   7      648.32      637.15     22.74 o 
  -2  13   7     3405.41     3343.29     64.27 o 
  -1  13   7     1028.73     1017.60     29.45 o 
   0  13   7       90.82       85.04     13.45 o 
   1  13   7      616.30      568.70     23.00 o 
   2  13   7      496.51      493.87     28.47 o 
   3  13   7      350.45      314.33     22.61 o 
   4  13   7       30.63       58.47     19.47 o 
   5  13   7       70.19       74.48     14.77 o 
 -10  14   7      468.37      464.08     27.61 o 
  -9  14   7      303.89      300.04     23.82 o 
  -8  14   7      180.91      180.71     20.35 o 
  -7  14   7       11.23       25.50     13.35 o 
  -6  14   7      418.89      417.62     26.34 o 
  -5  14   7     1345.37     1353.14     45.06 o 
  -4  14   7       70.49       56.38     13.47 o 
  -3  14   7      332.73      356.48     28.63 o 
  -2  14   7      507.90      478.91     20.43 o 
  -1  14   7      570.10      580.85     46.96 o 
   0  14   7      366.16      361.42     28.43 o 
   1  14   7       78.17       69.36     14.74 o 
   2  14   7        1.14        1.01      8.35 o 
   3  14   7      159.92      156.21     17.76 o 
   4  14   7      420.61      407.67     25.93 o 
  -9  15   7      151.10      114.43     18.43 o 
  -8  15   7        0.84       10.19     12.92 o 
  -7  15   7     1249.09     1215.95     44.82 o 
  -6  15   7      739.14      751.43     33.93 o 
  -5  15   7      128.93      128.56     19.63 o 
  -4  15   7       25.83       12.53     11.96 o 
  -3  15   7      431.09      461.24     20.09 o 
  -2  15   7     1023.77     1078.12     40.61 o 
  -1  15   7      452.37      455.41     35.12 o 
   0  15   7       21.64       40.53     12.25 o 
   1  15   7      516.26      573.37     29.12 o 
   2  15   7      119.76      160.19     25.01 o 
   3  15   7       70.45       85.53     14.68 o 
  -9  16   7      507.20      456.51     30.91 o 
  -8  16   7      109.29      140.31     19.35 o 
  -7  16   7        5.78        1.41     12.03 o 
  -6  16   7       11.79       16.83     13.82 o 
  -5  16   7      293.30      294.73     23.62 o 
  -4  16   7       28.93       42.55     13.97 o 
  -3  16   7     1095.43     1074.51     83.24 o 
  -2  16   7      337.27      291.64     21.53 o 
  -1  16   7      739.33      750.10     32.55 o 
   0  16   7      216.09      227.44     27.25 o 
   1  16   7      164.99      192.42     19.75 o 
   2  16   7        5.31       -1.61     10.01 o 
   3  16   7       56.70       50.35     12.27 o 
  -8  17   7        0.56       -2.08     13.72 o 
  -7  17   7      324.27      296.29     25.44 o 
  -6  17   7      111.86      111.69     19.00 o 
  -5  17   7        1.32        4.69     14.35 o 
  -4  17   7       31.24       35.93     14.83 o 
  -3  17   7      509.56      483.94     32.73 o 
  -2  17   7        1.72       -9.84      9.33 o 
  -1  17   7        3.50       -2.21     10.41 o 
   0  17   7       45.71       52.42     13.86 o 
   1  17   7      238.02      240.20     21.68 o 
   2  17   7       11.72       26.51     11.48 o 
  -7  18   7       42.73       88.43     26.42 o 
  -6  18   7      125.77      162.68     21.40 o 
  -5  18   7      405.46      448.62     29.01 o 
  -4  18   7       29.76       59.20     15.93 o 
  -3  18   7      551.33      641.84     49.08 o 
  -2  18   7        7.57       -2.62     17.84 o 
  -1  18   7      279.01      324.43     23.88 o 
   0  18   7        0.19       12.67     10.67 o 
   1  18   7      230.53      226.55     21.83 o 
  -5  19   7        2.77       29.55     22.02 o 
  -4  19   7        0.08       -1.73     18.04 o 
  -3  19   7      572.06      599.33     49.15 o 
  -2  19   7       46.86       26.15     19.50 o 
  -1  19   7       74.27       92.64     20.55 o 
 -14   0   8      479.56      497.12     38.47 o 
 -12   0   8     1712.55     1795.23     69.34 o 
 -10   0   8      796.01      832.12     29.40 o 
  -8   0   8      787.46      833.52     22.56 o 
  -6   0   8     1393.90     1402.19     44.69 o 
  -4   0   8     4931.27     4290.34    130.77 o 
  -2   0   8       62.25       90.19     18.91 o 
   0   0   8      149.58      126.10     22.45 o 
   2   0   8      211.85      202.72     26.02 o 
   4   0   8      775.88      856.84     50.22 o 
   6   0   8      329.47      346.47     36.02 o 
 -14   1   8      355.07      431.42     25.77 o 
 -13   1   8       11.84       16.46      9.64 o 
 -12   1   8      779.90      786.29     29.85 o 
 -11   1   8       12.21        8.00      7.47 o 
 -10   1   8     3658.74     3821.39     59.39 o 
  -9   1   8      143.48      134.15      8.99 o 
  -8   1   8      116.59      116.41      9.09 o 
  -7   1   8      102.91      103.14      7.08 o 
  -6   1   8      669.43      572.76     17.20 o 
  -5   1   8      171.11      187.67      8.94 o 
  -4   1   8       76.30      116.96     13.58 o 
  -3   1   8       63.70       76.85     12.14 o 
  -2   1   8     2951.35     3018.44     71.44 o 
  -1   1   8        1.49        2.61      9.29 o 
   0   1   8       53.87       55.51     14.86 o 
   1   1   8        0.84        2.52     10.29 o 
   2   1   8     1171.12     1161.26     39.97 o 
   3   1   8      109.81      116.25     26.11 o 
   4   1   8     1478.21     1324.93     79.88 o 
   5   1   8        7.81       -2.25     12.10 o 
   6   1   8      544.74      522.02     31.22 o 
 -14   2   8      133.01      122.17     17.30 o 
 -13   2   8       46.98       55.36     11.92 o 
 -12   2   8     1172.23     1257.51     38.94 o 
 -11   2   8      216.55      214.89     22.49 o 
 -10   2   8       14.17       32.74      7.46 o 
  -9   2   8       48.79       61.81      7.86 o 
  -8   2   8      482.96      469.62     40.49 o 
  -7   2   8     1244.85     1239.79     28.52 o 
  -6   2   8      138.28      141.24      8.60 o 
  -5   2   8     2037.46     2113.12     36.55 o 
  -4   2   8     3846.32     3809.57     70.60 o 
  -3   2   8      129.09       99.69     13.43 o 
  -2   2   8        9.63       11.11      9.71 o 
  -1   2   8     3294.35     3521.30     86.37 o 
   0   2   8      125.42       98.62     14.29 o 
   1   2   8       14.06       -4.47     10.33 o 
   2   2   8      233.62      237.54     28.47 o 
   3   2   8      447.58      432.17     49.28 o 
   4   2   8     1691.52     1659.37     71.40 o 
   5   2   8      601.21      612.88     30.94 o 
   6   2   8      420.70      453.47     40.24 o 
   7   2   8       65.86       68.73     24.36 o 
 -13   3   8       97.50      110.04     20.67 o 
 -12   3   8       41.26       57.74      9.99 o 
 -11   3   8      292.30      299.15     15.42 o 
 -10   3   8     1043.81     1090.82     27.94 o 
  -9   3   8      125.29      120.76      8.70 o 
  -8   3   8      183.60      195.15     34.47 o 
  -7   3   8       47.64       44.17      7.47 o 
  -6   3   8     1169.38     1240.75     28.00 o 
  -5   3   8      523.46      460.32     13.62 o 
  -4   3   8       41.13       50.55      7.71 o 
  -3   3   8     1150.15     1047.07     25.99 o 
  -2   3   8     5179.70     5226.86     86.80 o 
  -1   3   8      135.42      112.97     15.02 o 
   0   3   8        5.66       -2.85      9.44 o 
   1   3   8       28.76       21.32     10.77 o 
   2   3   8      171.13      170.49     17.65 o 
   3   3   8      180.66      191.20     19.06 o 
   4   3   8       29.10       36.55     13.18 o 
   5   3   8        6.73        4.70     19.71 o 
   6   3   8      192.89      239.07     32.88 o 
 -13   4   8      368.41      367.83     22.86 o 
 -12   4   8      503.52      567.24     28.20 o 
 -11   4   8      103.69      129.34     11.61 o 
 -10   4   8       17.74       10.29      6.18 o 
  -9   4   8     1215.09     1164.34     59.36 o 
  -8   4   8      821.77      801.06     28.28 o 
  -7   4   8      782.93      712.60     43.22 o 
  -6   4   8       43.50       31.58      6.80 o 
  -5   4   8        4.30        9.28      9.66 o 
  -4   4   8      689.57      703.03     20.92 o 
  -3   4   8      300.15      288.91     13.67 o 
  -2   4   8        3.39        5.40      6.15 o 
  -1   4   8      382.52      371.68     15.50 o 
   0   4   8      333.43      340.03     15.26 o 
   1   4   8      736.77      718.19     30.46 o 
   2   4   8        1.26       -0.27     10.74 o 
   3   4   8       37.63       53.77     13.47 o 
   4   4   8     1593.81     1527.58    103.61 o 
   5   4   8      689.90      675.38     32.80 o 
   6   4   8      129.78      128.66     26.99 o 
 -13   5   8      188.89      200.83     15.55 o 
 -12   5   8      117.79      128.95     16.50 o 
 -11   5   8       74.41       73.35     18.31 o 
 -10   5   8      224.12      201.83     16.72 o 
  -9   5   8        7.54       12.40     15.81 o 
  -8   5   8       65.01       46.73     10.07 o 
  -7   5   8      335.58      299.70     15.22 o 
  -6   5   8      522.50      471.90     15.11 o 
  -5   5   8     3399.68     3518.87     75.16 o 
  -4   5   8       51.00       44.01     14.71 o 
  -3   5   8      655.49      704.13     21.65 o 
  -2   5   8      393.98      388.68     22.01 o 
  -1   5   8     2160.92     2170.90     44.31 o 
   0   5   8      733.03      688.97     21.62 o 
   1   5   8        2.57        7.07      6.71 o 
   2   5   8      220.23      247.31     22.17 o 
   3   5   8     1202.30     1133.83     40.58 o 
   4   5   8       41.60       33.66     12.66 o 
   5   5   8       47.53       60.06     15.71 o 
   6   5   8      119.48      144.32     27.58 o 
 -13   6   8      424.29      403.44     45.58 o 
 -12   6   8       38.39       44.83     12.69 o 
 -11   6   8       47.22       47.98     12.15 o 
 -10   6   8      329.27      294.51     19.69 o 
  -9   6   8     2109.07     2104.40     54.83 o 
  -8   6   8      763.36      728.05     23.98 o 
  -7   6   8      827.44      782.68     24.39 o 
  -6   6   8      170.45      161.32     10.36 o 
  -5   6   8      536.56      567.94     28.65 o 
  -4   6   8     1775.95     1680.39     43.67 o 
  -3   6   8     2994.07     2964.88     83.11 o 
  -2   6   8     1053.25     1136.66     28.77 o 
  -1   6   8     2915.59     2813.68     71.41 o 
   0   6   8     1055.22      972.28     27.12 o 
   1   6   8      482.30      495.65     31.96 o 
   2   6   8        5.51       12.82      7.71 o 
   3   6   8        1.07       -6.56     10.32 o 
   4   6   8      444.24      378.90     29.82 o 
   5   6   8      164.99      214.02     29.69 o 
   6   6   8       14.57       51.24     22.01 o 
 -13   7   8       18.77       24.86     13.17 o 
 -12   7   8       60.79       44.47     12.85 o 
 -11   7   8      575.70      629.40     28.78 o 
 -10   7   8      427.78      420.91     23.45 o 
  -9   7   8      359.42      344.61     32.65 o 
  -8   7   8      358.19      374.50     18.26 o 
  -7   7   8     1479.56     1536.89     36.73 o 
  -6   7   8       77.53       70.00     14.95 o 
  -5   7   8      859.09      890.16     25.42 o 
  -4   7   8       88.97      104.47     10.79 o 
  -3   7   8      413.80      383.86     19.78 o 
  -2   7   8       52.75       48.66      9.33 o 
  -1   7   8       83.74      101.08     10.76 o 
   0   7   8       59.43       50.55      9.18 o 
   1   7   8      100.10       96.98     16.23 o 
   2   7   8     1772.76     1729.48     78.34 o 
   3   7   8     1459.00     1460.21     37.05 o 
   4   7   8       72.81       64.01     15.62 o 
   5   7   8       62.43       62.02     20.98 o 
   6   7   8        1.73       14.90     18.35 o 
 -13   8   8      398.75      419.61     26.85 o 
 -12   8   8        1.80        1.83     10.30 o 
 -11   8   8       17.78       35.34     13.58 o 
 -10   8   8       53.76       73.05     13.41 o 
  -9   8   8     1320.80     1242.41     34.22 o 
  -8   8   8      153.18      147.50     17.37 o 
  -7   8   8      573.20      610.40     22.59 o 
  -6   8   8      800.03      786.60     31.12 o 
  -5   8   8       76.96      101.42     10.76 o 
  -4   8   8     1362.93     1472.51     34.70 o 
  -3   8   8      123.63      145.18     12.24 o 
  -2   8   8       57.47       45.67     11.01 o 
  -1   8   8      675.61      698.64     24.56 o 
   0   8   8        0.45        8.01      7.27 o 
   1   8   8     1914.35     1896.09     60.88 o 
   2   8   8       64.08       72.57     10.51 o 
   3   8   8        1.99       15.64      8.18 o 
   4   8   8       25.19       36.98     10.34 o 
   5   8   8      400.05      400.93     38.30 o 
   6   8   8        2.16        3.14     19.43 o 
 -12   9   8        7.87        8.39     11.80 o 
 -11   9   8      939.03      985.42     83.78 o 
 -10   9   8        2.16       -4.78      9.90 o 
  -9   9   8     1234.44     1178.94     51.34 o 
  -8   9   8      192.50      168.33     15.16 o 
  -7   9   8      967.93      902.15     27.54 o 
  -6   9   8       29.70       24.46     10.98 o 
  -5   9   8      590.30      566.76     40.25 o 
  -4   9   8      155.84      121.92     11.84 o 
  -3   9   8      102.66       80.90     10.61 o 
  -2   9   8       56.48       57.40      9.57 o 
  -1   9   8      155.31      174.90     24.77 o 
   0   9   8        2.87      -10.64      7.09 o 
   1   9   8      919.59      889.34     27.35 o 
   2   9   8      166.48      143.76     13.31 o 
   3   9   8      847.01      830.33     27.41 o 
   4   9   8        9.26       13.33     16.08 o 
   5   9   8      334.99      349.33     24.40 o 
 -12  10   8       98.35      114.30     26.55 o 
 -11  10   8        9.92       20.11     11.75 o 
 -10  10   8       13.01       15.78     14.90 o 
  -9  10   8      847.59      842.87     29.03 o 
  -8  10   8        4.08       -0.48      9.51 o 
  -7  10   8      244.83      235.25     19.99 o 
  -6  10   8       52.42       50.18     17.14 o 
  -5  10   8      190.94      207.25     18.13 o 
  -4  10   8       71.60      112.75     11.62 o 
  -3  10   8       32.13       28.22      8.81 o 
  -2  10   8      176.24      179.56     14.95 o 
  -1  10   8      164.87      174.75     11.92 o 
   0  10   8        4.70        3.87      6.76 o 
   1  10   8     1979.02     1954.24     52.64 o 
   2  10   8        0.04        2.96      7.76 o 
   3  10   8       11.00       11.75      9.09 o 
   4  10   8        4.42       -1.64     15.50 o 
   5  10   8      292.84      304.98     31.66 o 
 -12  11   8       50.09       46.89     13.61 o 
 -11  11   8      499.70      480.74     29.62 o 
 -10  11   8      289.95      261.88     19.16 o 
  -9  11   8      259.45      236.75     18.15 o 
  -8  11   8      343.90      350.48     27.79 o 
  -7  11   8     2379.27     2320.49    133.48 o 
  -6  11   8       80.94       96.68     15.55 o 
  -5  11   8      195.53      203.58     19.01 o 
  -4  11   8      219.79      210.36     14.55 o 
  -3  11   8      464.62      508.54     20.34 o 
  -2  11   8      203.85      198.46     14.09 o 
  -1  11   8      123.37      136.27     13.10 o 
   0  11   8       58.90       47.84     10.15 o 
   1  11   8      115.04      115.82     15.50 o 
   2  11   8      914.29      954.69     30.09 o 
   3  11   8      360.26      396.56     20.76 o 
   4  11   8      110.04       97.68     16.05 o 
   5  11   8       63.42       95.13     22.04 o 
 -11  12   8       54.83       35.74     12.02 o 
 -10  12   8       43.28       33.18     12.26 o 
  -9  12   8      743.19      771.37     29.35 o 
  -8  12   8      842.33      819.59     36.07 o 
  -7  12   8      372.76      388.48     27.58 o 
  -6  12   8       23.08       10.43     12.44 o 
  -5  12   8      177.07      208.59     19.85 o 
  -4  12   8     1155.78     1090.94     35.07 o 
  -3  12   8     1238.70     1221.54     32.61 o 
  -2  12   8      166.70      180.39     14.39 o 
  -1  12   8      638.76      633.98     23.25 o 
   0  12   8      432.86      390.33     19.73 o 
   1  12   8      472.56      453.91     22.57 o 
   2  12   8        7.95        3.60      8.51 o 
   3  12   8        6.88       17.06     10.81 o 
   4  12   8      189.37      200.69     20.84 o 
 -11  13   8       20.40       10.41     14.17 o 
 -10  13   8      167.28      203.82     18.92 o 
  -9  13   8       29.92       30.12     11.34 o 
  -8  13   8       95.62       91.55     16.79 o 
  -7  13   8      932.03      941.56     38.19 o 
  -6  13   8      115.58      119.11     17.73 o 
  -5  13   8      605.90      576.43     29.41 o 
  -4  13   8        3.08       27.83     12.97 o 
  -3  13   8      267.35      282.76     16.72 o 
  -2  13   8        9.05        7.55      9.03 o 
  -1  13   8      951.10      980.71     36.54 o 
   0  13   8      149.17      146.42     14.47 o 
   1  13   8        0.99        4.45      8.64 o 
   2  13   8      759.33      747.30     27.57 o 
   3  13   8      707.54      721.75     32.93 o 
   4  13   8       70.46       79.96     20.86 o 
 -10  14   8        0.71        1.48     11.04 o 
  -9  14   8      841.57      794.02     38.30 o 
  -8  14   8      746.30      799.50     36.49 o 
  -7  14   8      231.85      223.05     22.12 o 
  -6  14   8      176.99      171.19     19.99 o 
  -5  14   8      256.17      236.15     21.49 o 
  -4  14   8      900.92      887.18     44.10 o 
  -3  14   8      117.24      137.60     13.90 o 
  -2  14   8      120.86      136.28     16.28 o 
  -1  14   8      111.03      106.29     15.83 o 
   0  14   8      665.21      707.07     37.81 o 
   1  14   8      305.82      311.98     19.28 o 
   2  14   8        1.42      -12.48     21.39 o 
   3  14   8       17.65       12.20     11.29 o 
  -9  15   8       25.32       36.86     15.08 o 
  -8  15   8        8.14       -1.90     12.91 o 
  -7  15   8       56.09       62.54     16.51 o 
  -6  15   8      458.66      493.25     29.23 o 
  -5  15   8       91.21      100.47     17.90 o 
  -4  15   8        6.02       -0.95     12.72 o 
  -3  15   8       96.66      127.38     26.16 o 
  -2  15   8      687.88      705.32     33.32 o 
  -1  15   8      322.67      287.38     22.23 o 
   0  15   8       89.44      146.30     23.49 o 
   1  15   8        4.85        5.97      9.31 o 
   2  15   8      117.24      120.12     17.17 o 
  -8  16   8      126.29      150.38     39.36 o 
  -7  16   8      249.85      274.04     25.06 o 
  -6  16   8        2.89       10.70     14.29 o 
  -5  16   8        2.66       -5.21     13.19 o 
  -4  16   8      738.58      745.62     35.12 o 
  -3  16   8      146.91      139.94     19.20 o 
  -2  16   8       42.85       48.91     13.62 o 
  -1  16   8      486.62      477.55     27.69 o 
   0  16   8      311.78      345.03     44.22 o 
   1  16   8        9.13       14.02      8.81 o 
  -7  17   8       76.70       79.71     18.58 o 
  -6  17   8      314.67      365.32     56.45 o 
  -5  17   8       31.38       18.80     14.36 o 
  -4  17   8        1.02        7.00     13.31 o 
  -3  17   8       26.75       -2.15     18.23 o 
  -2  17   8      683.67      761.89     43.34 o 
  -1  17   8        0.53       11.33     11.93 o 
   0  17   8        6.71       20.32     11.23 o 
  -5  18   8       86.54       91.98     19.15 o 
  -4  18   8      355.25      453.27     43.06 o 
  -3  18   8       48.88       51.66     23.41 o 
  -2  18   8       88.36      101.00     25.87 o 
 -13   0   9      894.71      986.53     49.85 o 
 -11   0   9     2815.44     2983.74     71.13 o 
  -9   0   9     2904.20     3070.45    106.94 o 
  -7   0   9       24.95       23.46     14.62 o 
  -5   0   9      176.19      174.48     23.60 o 
  -3   0   9      577.45      504.33     35.97 o 
  -1   0   9       14.68       20.30     16.16 o 
   1   0   9      360.52      339.93     33.31 o 
   3   0   9       57.53       46.63     21.00 o 
   5   0   9      731.61      833.00     53.10 o 
 -13   1   9      381.79      369.93     26.92 o 
 -12   1   9        5.01        1.95      8.31 o 
 -11   1   9     1609.82     1647.42     65.68 o 
 -10   1   9       28.97       41.73      8.88 o 
  -9   1   9     3349.65     3342.51     62.88 o 
  -8   1   9       38.74       37.58     11.57 o 
  -7   1   9      585.57      548.05     24.54 o 
  -6   1   9      478.19      419.44     51.59 o 
  -5   1   9     3644.70     3470.67     80.28 o 
  -4   1   9      104.57       95.75     19.63 o 
  -3   1   9      598.76      627.18     34.23 o 
  -2   1   9       81.77       76.48     14.75 o 
  -1   1   9     2399.65     2235.57     60.35 o 
   0   1   9       40.31       30.84     12.12 o 
   1   1   9       88.33       85.35     14.91 o 
   2   1   9      426.53      366.68     34.09 o 
   3   1   9     1016.99      967.86     80.55 o 
   4   1   9       10.56        0.08     19.61 o 
   5   1   9       54.00       59.29     16.37 o 
   6   1   9        0.07       24.12     19.19 o 
 -13   2   9      113.75      115.23     21.86 o 
 -12   2   9      142.22      164.26     17.41 o 
 -11   2   9      394.00      394.28     22.25 o 
 -10   2   9      103.59      117.11     11.84 o 
  -9   2   9      794.01      794.84     38.50 o 
  -8   2   9      627.49      573.81     19.42 o 
  -7   2   9      465.60      439.81     22.32 o 
  -6   2   9      338.65      305.79     19.69 o 
  -5   2   9      227.74      209.32     17.65 o 
  -4   2   9     1424.38     1401.25     42.74 o 
  -3   2   9     5028.00     4902.11    107.08 o 
  -2   2   9      525.64      396.50     27.70 o 
  -1   2   9       37.98       36.62     12.41 o 
   0   2   9      619.80      575.00     27.95 o 
   1   2   9      239.82      237.47     20.31 o 
   2   2   9       36.03       25.47     20.20 o 
   3   2   9      172.19      166.48     19.75 o 
   4   2   9      258.62      275.11     41.73 o 
   5   2   9      564.18      600.03     37.45 o 
 -13   3   9      128.55      120.89     21.44 o 
 -12   3   9        3.79        6.84      9.79 o 
 -11   3   9      973.72     1123.16     37.88 o 
 -10   3   9      409.43      448.31     22.56 o 
  -9   3   9      494.93      459.77     40.70 o 
  -8   3   9      235.61      238.87     15.86 o 
  -7   3   9      370.67      363.55     12.47 o 
  -6   3   9      155.63      137.36     15.01 o 
  -5   3   9      541.93      532.84     39.56 o 
  -4   3   9       73.22       85.29     19.10 o 
  -3   3   9     1119.40     1129.28     38.45 o 
  -2   3   9      285.59      292.90     38.73 o 
  -1   3   9     2112.62     2015.01     75.41 o 
   0   3   9       13.39        5.51     10.13 o 
   1   3   9      112.85       96.72     15.72 o 
   2   3   9      335.87      343.99     34.08 o 
   3   3   9      892.61      939.35     38.20 o 
   4   3   9      805.50      788.85     35.85 o 
   5   3   9       16.48       29.79     15.11 o 
 -13   4   9      107.46      119.55     21.89 o 
 -12   4   9      128.58      104.70     15.30 o 
 -11   4   9      186.55      183.33     17.33 o 
 -10   4   9       26.65        8.06      8.70 o 
  -9   4   9      950.92      956.00     44.01 o 
  -8   4   9     2538.18     2550.77     50.81 o 
  -7   4   9     1148.61     1126.63     29.00 o 
  -6   4   9      859.77      788.21     23.65 o 
  -5   4   9     1604.40     1584.12     35.44 o 
  -4   4   9      539.89      477.30     24.54 o 
  -3   4   9     4766.91     4698.55    103.48 o 
  -2   4   9     1402.98     1360.01     43.83 o 
  -1   4   9      141.86      129.14     22.27 o 
   0   4   9     1069.88      977.09     37.40 o 
   1   4   9      599.80      551.99     28.69 o 
   2   4   9       94.94       88.32     15.96 o 
   3   4   9      218.03      219.59     21.65 o 
   4   4   9       57.77       57.17     15.01 o 
   5   4   9      755.95      751.48     37.01 o 
 -13   5   9       41.72       34.30     13.37 o 
 -12   5   9      543.69      529.58     36.83 o 
 -11   5   9       87.28      101.28     14.68 o 
 -10   5   9      460.35      483.86     24.06 o 
  -9   5   9      142.20      134.77     14.64 o 
  -8   5   9      272.64      243.60     23.41 o 
  -7   5   9       10.19       19.76      8.43 o 
  -6   5   9     1159.79     1121.82     29.00 o 
  -5   5   9      170.49      162.29     12.08 o 
  -4   5   9     1109.77     1109.29     28.72 o 
  -3   5   9      392.13      423.03     31.07 o 
  -2   5   9     1460.19     1548.11     47.46 o 
  -1   5   9      393.18      382.04     23.48 o 
   0   5   9      198.90      207.37     46.81 o 
   1   5   9      121.40      111.76     16.39 o 
   2   5   9      343.71      307.54     23.31 o 
   3   5   9      491.51      501.87     30.11 o 
   4   5   9      137.34      156.55     20.10 o 
   5   5   9        5.87        8.51     19.89 o 
 -13   6   9      291.60      268.53     22.71 o 
 -12   6   9     1009.33     1049.35     38.60 o 
 -11   6   9      656.00      639.23     29.11 o 
 -10   6   9      250.68      231.08     28.33 o 
  -9   6   9        2.12       -7.44      8.27 o 
  -8   6   9     1542.82     1572.97     51.85 o 
  -7   6   9      962.49     1006.50     28.26 o 
  -6   6   9     1089.03     1028.88     28.03 o 
  -5   6   9      320.68      342.46     18.78 o 
  -4   6   9      844.15      735.83     30.50 o 
  -3   6   9      433.65      386.97     17.15 o 
  -2   6   9      164.40      156.89     17.39 o 
  -1   6   9        7.95       -0.35     10.41 o 
   0   6   9      356.17      350.23     38.39 o 
   1   6   9     1029.66     1021.44     38.80 o 
   2   6   9      726.16      674.60     32.26 o 
   3   6   9      144.83      155.27     19.60 o 
   4   6   9      183.48      200.98     21.96 o 
   5   6   9      121.48      148.65     30.13 o 
 -13   7   9       14.22        1.50     24.90 o 
 -12   7   9       30.14       40.05     19.76 o 
 -11   7   9      122.50      133.75     18.58 o 
 -10   7   9      729.88      669.50     55.50 o 
  -9   7   9      170.22      147.16     14.35 o 
  -8   7   9        8.00        3.41     12.00 o 
  -7   7   9        0.93        7.95      9.02 o 
  -6   7   9     3907.60     3923.99     88.97 o 
  -5   7   9      675.33      683.06     27.41 o 
  -4   7   9     1914.78     1967.34     50.95 o 
  -3   7   9       15.84        5.32      7.71 o 
  -2   7   9     1536.86     1420.85     34.94 o 
  -1   7   9        2.84       11.01      7.91 o 
   0   7   9     1017.83      960.30     37.28 o 
   1   7   9       21.37       13.07     12.41 o 
   2   7   9      753.78      712.78     33.65 o 
   3   7   9      341.89      318.97     24.85 o 
   4   7   9      194.32      225.07     23.18 o 
   5   7   9      157.68      148.44     29.17 o 
 -12   8   9      353.84      413.08     55.22 o 
 -11   8   9        1.95      -10.09     18.87 o 
 -10   8   9       44.16       43.54     11.66 o 
  -9   8   9      461.37      411.01     23.26 o 
  -8   8   9     1143.17     1143.47     42.63 o 
  -7   8   9       70.09       78.56     16.53 o 
  -6   8   9       42.58       51.63     29.20 o 
  -5   8   9      109.54      126.80     12.25 o 
  -4   8   9      596.32      648.06     22.51 o 
  -3   8   9       47.35       62.49     12.76 o 
  -2   8   9       10.07       13.75      7.91 o 
  -1   8   9        0.01       -1.43      7.58 o 
   0   8   9      614.33      675.47     23.80 o 
   1   8   9      642.17      593.04     30.60 o 
   2   8   9     1224.07     1242.40     44.62 o 
   3   8   9       58.77       55.75     15.33 o 
   4   8   9      202.90      243.47     33.53 o 
 -12   9   9       41.62       34.60     22.44 o 
 -11   9   9        0.96        1.17     11.11 o 
 -10   9   9     2141.56     2186.00     94.19 o 
  -9   9   9        5.06       14.98     10.95 o 
  -8   9   9       26.54       24.39     10.33 o 
  -7   9   9        0.84        2.00     10.56 o 
  -6   9   9     3422.49     3305.32     79.70 o 
  -5   9   9      119.00      118.43     12.20 o 
  -4   9   9      172.30      153.92     13.35 o 
  -3   9   9        6.91       19.85      8.90 o 
  -2   9   9      265.19      273.06     14.20 o 
  -1   9   9        0.30        0.04      7.43 o 
   0   9   9       28.85       43.79      9.59 o 
   1   9   9       64.23       77.52     11.15 o 
   2   9   9      659.75      638.91     46.14 o 
   3   9   9        0.45       -7.10     14.85 o 
   4   9   9      213.09      204.72     31.33 o 
 -12  10   9      282.17      257.79     20.34 o 
 -11  10   9       79.06       79.21     23.84 o 
 -10  10   9       38.68       41.56     12.31 o 
  -9  10   9       17.80       16.07     10.71 o 
  -8  10   9     1323.69     1314.86     45.59 o 
  -7  10   9      212.95      202.07     20.07 o 
  -6  10   9        1.51       -1.10     10.22 o 
  -5  10   9      160.73      152.77     21.90 o 
  -4  10   9     1778.32     1819.72     42.22 o 
  -3  10   9      266.54      227.10     15.17 o 
  -2  10   9      189.28      166.99     12.34 o 
  -1  10   9       25.77       22.47     10.52 o 
   0  10   9     1172.33     1200.13     56.26 o 
   1  10   9      159.54      145.75     21.23 o 
   2  10   9      905.40      963.75     31.13 o 
   3  10   9        7.36       -7.41     12.49 o 
   4  10   9      233.12      308.24     36.93 o 
 -11  11   9       32.81       25.49     11.70 o 
 -10  11   9      568.53      584.14     26.60 o 
  -9  11   9       10.07       12.58     10.67 o 
  -8  11   9        0.63        9.64     13.04 o 
  -7  11   9       32.80       37.00     13.55 o 
  -6  11   9     1520.47     1558.67     49.50 o 
  -5  11   9      231.50      196.18     28.58 o 
  -4  11   9      526.76      552.55     22.25 o 
  -3  11   9       80.09       80.29     11.42 o 
  -2  11   9      142.57      158.35     16.67 o 
  -1  11   9        7.83        6.86      7.50 o 
   0  11   9      495.16      499.49     22.25 o 
   1  11   9        1.66        2.81      8.82 o 
   2  11   9      621.06      658.96     41.59 o 
   3  11   9      134.63      120.41     26.10 o 
 -11  12   9      266.54      288.25     21.58 o 
 -10  12   9       13.24       -4.85     10.95 o 
  -9  12   9        5.77        8.76     13.41 o 
  -8  12   9      557.22      580.19     31.18 o 
  -7  12   9      750.51      795.01     35.23 o 
  -6  12   9      338.21      338.94     36.09 o 
  -5  12   9       12.71       17.74     12.57 o 
  -4  12   9     1137.93     1095.33     31.67 o 
  -3  12   9      194.68      209.51     18.93 o 
  -2  12   9       21.00       19.14      9.38 o 
  -1  12   9        0.05       -2.35      8.88 o 
   0  12   9      180.91      196.53     16.60 o 
   1  12   9      425.19      483.31     23.01 o 
   2  12   9      757.60      767.17     28.68 o 
   3  12   9        1.30       10.90     10.83 o 
 -10  13   9       37.61       53.18     12.96 o 
  -9  13   9      240.83      231.04     23.61 o 
  -8  13   9       35.74       37.86     14.22 o 
  -7  13   9      149.12      101.57     17.26 o 
  -6  13   9     1351.35     1444.46     69.30 o 
  -5  13   9     1052.36     1122.44     45.41 o 
  -4  13   9      167.08      223.11     32.01 o 
  -3  13   9       58.40       79.00     12.27 o 
  -2  13   9      539.91      618.07     32.67 o 
  -1  13   9      526.57      564.79     25.91 o 
   0  13   9      255.18      288.90     19.25 o 
   1  13   9       26.66        6.26      9.71 o 
   2  13   9       58.27       73.77     25.05 o 
  -9  14   9      108.84      137.16     20.83 o 
  -8  14   9      929.40      919.91     40.65 o 
  -7  14   9      313.59      337.56     25.95 o 
  -6  14   9      349.36      331.94     25.35 o 
  -5  14   9      209.84      202.80     21.89 o 
  -4  14   9      177.98      196.67     20.66 o 
  -3  14   9      608.35      653.61     25.58 o 
  -2  14   9      242.45      271.79     35.68 o 
  -1  14   9      165.40      144.00     15.20 o 
   0  14   9      242.80      264.28     19.17 o 
   1  14   9      638.70      620.87     26.81 o 
  -8  15   9       67.72       59.06     17.86 o 
  -7  15   9        4.18       15.74     15.94 o 
  -6  15   9       65.63       96.23     18.16 o 
  -5  15   9      413.99      362.40     27.04 o 
  -4  15   9        7.52       22.96     16.06 o 
  -3  15   9      254.96      272.65     18.51 o 
  -2  15   9      241.24      222.17     21.17 o 
  -1  15   9      378.36      406.40     31.46 o 
   0  15   9       44.69       45.16     11.94 o 
  -7  16   9      167.09      166.48     22.10 o 
  -6  16   9      175.60      190.36     22.99 o 
  -5  16   9      289.11      270.38     25.22 o 
  -4  16   9       42.30       54.73     16.35 o 
  -3  16   9     1124.21     1277.53     65.97 o 
  -2  16   9       16.15       27.70     12.93 o 
  -1  16   9       30.29       68.53     14.71 o 
  -5  17   9      402.20      447.82     36.40 o 
  -4  17   9       39.45       42.74     16.09 o 
  -3  17   9       52.67       40.88     20.41 o 
 -10   0  10      991.83      948.96     53.66 o 
  -8   0  10     1621.45     1528.84     64.19 o 
  -6   0  10        6.92       27.30     14.89 o 
  -4   0  10      622.43      622.80     41.25 o 
  -2   0  10      418.25      419.35     35.33 o 
   0   0  10      206.79      202.29     28.77 o 
   2   0  10      275.80      263.87     33.34 o 
   4   0  10       49.41       93.77     27.08 o 
 -11   1  10       58.54       84.34     16.98 o 
 -10   1  10     2366.14     2382.43     65.55 o 
  -9   1  10        2.40       20.32     11.79 o 
  -8   1  10     2556.32     2470.87     62.81 o 
  -7   1  10      234.08      192.40     17.71 o 
  -6   1  10      559.93      628.91     28.89 o 
  -5   1  10       73.86       54.55     20.41 o 
  -4   1  10     2493.83     2585.33     67.53 o 
  -3   1  10       11.28       14.44     15.33 o 
  -2   1  10      437.28      407.66     25.61 o 
  -1   1  10       10.81        9.44     11.38 o 
   0   1  10     2881.67     2743.97     73.08 o 
   1   1  10      443.60      413.45     26.76 o 
   2   1  10       39.61       36.61     13.90 o 
   3   1  10      147.21      179.51     22.23 o 
   4   1  10      156.45      178.18     22.09 o 
 -12   2  10      635.64      646.59     47.11 o 
 -11   2  10      314.33      267.52     33.26 o 
 -10   2  10      232.64      221.72     21.00 o 
  -9   2  10      134.17      140.78     16.70 o 
  -8   2  10      730.88      719.48     31.33 o 
  -7   2  10      256.53      231.74     21.67 o 
  -6   2  10      203.20      248.20     19.52 o 
  -5   2  10      219.96      237.74     48.13 o 
  -4   2  10     2264.26     2364.56     63.39 o 
  -3   2  10      408.81      342.97     23.00 o 
  -2   2  10     1030.49     1139.27     77.33 o 
  -1   2  10      582.15      482.74     27.82 o 
   0   2  10      204.80      188.70     20.24 o 
   1   2  10     1444.63     1316.76     46.92 o 
   2   2  10      389.78      357.55     26.17 o 
   3   2  10      289.45      277.00     25.16 o 
   4   2  10       87.71       89.12     19.34 o 
 -13   3  10       36.32       63.98     18.09 o 
 -12   3  10       48.91       52.48     13.38 o 
 -11   3  10       33.94       47.24     22.98 o 
 -10   3  10     1071.87     1119.44     51.30 o 
  -9   3  10       82.31      106.83     16.24 o 
  -8   3  10      210.45      206.95     39.69 o 
  -7   3  10      198.02      144.59     19.75 o 
  -6   3  10      551.44      574.49     27.43 o 
  -5   3  10       31.97       38.50     12.42 o 
  -4   3  10       17.88       37.59     21.05 o 
  -3   3  10       86.53       81.54     17.25 o 
  -2   3  10      206.29      193.03     20.60 o 
  -1   3  10       73.52       91.35     15.83 o 
   0   3  10     1988.87     2040.39     60.20 o 
   1   3  10       81.62       67.72     15.21 o 
   2   3  10      127.32      114.20     18.80 o 
   3   3  10      309.78      285.29     24.64 o 
   4   3  10      447.15      537.56     32.94 o 
 -13   4  10       40.51       26.71     13.55 o 
 -12   4  10      197.89      207.00     19.37 o 
 -11   4  10      381.34      391.58     24.41 o 
 -10   4  10      209.08      208.29     17.75 o 
  -9   4  10      103.83      134.49     26.50 o 
  -8   4  10      150.80      129.66     25.63 o 
  -7   4  10      997.38      941.43     28.50 o 
  -6   4  10     1648.56     1685.48     49.20 o 
  -5   4  10      216.48      166.65     18.57 o 
  -4   4  10     1176.75     1164.91     40.23 o 
  -3   4  10     2482.28     2588.07     68.34 o 
  -2   4  10     3813.59     3590.48     87.18 o 
  -1   4  10      726.69      646.84     31.70 o 
   0   4  10       44.15       40.72     13.40 o 
   1   4  10      955.78      914.55     38.48 o 
   2   4  10     1152.15     1104.50     60.48 o 
   3   4  10       98.95      102.35     26.84 o 
   4   4  10      102.47      117.27     22.37 o 
 -13   5  10      486.40      510.69     28.75 o 
 -12   5  10       31.62       32.49     12.70 o 
 -11   5  10       78.81       93.90     26.07 o 
 -10   5  10      120.50      119.37     13.89 o 
  -9   5  10      703.45      752.84     25.76 o 
  -8   5  10       13.07        1.33     17.26 o 
  -7   5  10       47.79       58.39     13.45 o 
  -6   5  10      288.30      313.17     36.78 o 
  -5   5  10     1277.48     1271.16     69.90 o 
  -4   5  10       11.22       35.76     12.54 o 
  -3   5  10      106.08      112.52     16.19 o 
  -2   5  10     1612.19     1540.84    102.52 o 
  -1   5  10      701.73      739.59     33.19 o 
   0   5  10      174.94      231.48     22.07 o 
   1   5  10       58.98       64.02     15.19 o 
   2   5  10       30.02       19.40     14.16 o 
   3   5  10      152.52      207.98     47.31 o 
   4   5  10      180.59      223.15     24.63 o 
 -12   6  10      318.97      325.09     37.38 o 
 -11   6  10      158.56      166.00     29.55 o 
 -10   6  10       33.72       13.35     10.07 o 
  -9   6  10      324.70      310.80     18.11 o 
  -8   6  10      222.62      211.49     25.30 o 
  -7   6  10      957.65      838.27     51.04 o 
  -6   6  10     1512.79     1427.16     37.13 o 
  -5   6  10       45.87       39.70     11.88 o 
  -4   6  10      192.96      163.94     17.72 o 
  -3   6  10      519.44      568.31     54.25 o 
  -2   6  10      259.02      283.58     23.39 o 
  -1   6  10      704.56      707.08     46.10 o 
   0   6  10       40.68       15.69     12.86 o 
   1   6  10      520.43      542.95     30.73 o 
   2   6  10      341.08      329.78     25.95 o 
   3   6  10      229.50      248.81     24.64 o 
   4   6  10       52.71       73.62     18.76 o 
 -12   7  10        0.77      -25.41     19.73 o 
 -11   7  10        3.91       15.77     11.30 o 
 -10   7  10        4.74        4.03     13.49 o 
  -9   7  10      824.08      774.51     62.67 o 
  -8   7  10       90.87      102.21     12.55 o 
  -7   7  10      195.55      166.15     17.47 o 
  -6   7  10       15.89       19.28      8.84 o 
  -5   7  10     2710.32     2556.40     59.64 o 
  -4   7  10       30.10       41.01     12.57 o 
  -3   7  10      981.77      853.61     35.35 o 
  -2   7  10       58.68       70.63     14.29 o 
  -1   7  10     1476.67     1440.87     48.33 o 
   0   7  10      421.50      366.10     25.80 o 
   1   7  10      599.75      619.69     46.51 o 
   2   7  10        0.50       -7.65     12.18 o 
   3   7  10      948.73      898.71     54.78 o 
 -12   8  10      381.08      355.83     30.65 o 
 -11   8  10     1151.29     1190.83     70.97 o 
 -10   8  10       79.46       80.13     13.59 o 
  -9   8  10       16.61       11.26     10.41 o 
  -8   8  10      155.12      131.66     17.80 o 
  -7   8  10      942.15      994.73     37.32 o 
  -6   8  10      626.17      523.04     27.77 o 
  -5   8  10      138.55      132.59     13.12 o 
  -4   8  10       84.07       91.03     12.50 o 
  -3   8  10      405.40      413.54     36.51 o 
  -2   8  10       81.33       88.66     15.98 o 
  -1   8  10      146.96      167.51     19.97 o 
   0   8  10        8.00       -3.44     20.08 o 
   1   8  10     1105.99     1086.92     42.94 o 
   2   8  10      289.41      305.73     26.07 o 
   3   8  10      104.53      123.19     20.40 o 
 -11   9  10      177.10      159.42     17.04 o 
 -10   9  10        0.01       -6.65     10.58 o 
  -9   9  10      540.63      527.73     23.97 o 
  -8   9  10       88.57       74.34     15.87 o 
  -7   9  10      174.71      172.29     18.99 o 
  -6   9  10       54.56       83.16     18.83 o 
  -5   9  10     3960.75     4118.33     95.66 o 
  -4   9  10       45.08       34.68      9.11 o 
  -3   9  10       14.88       13.91      9.10 o 
  -2   9  10        7.90        6.00     23.22 o 
  -1   9  10      167.72      137.49     18.42 o 
   0   9  10       30.45       15.43     13.06 o 
   1   9  10      229.13      255.61     24.40 o 
   2   9  10        5.91        0.15     23.70 o 
   3   9  10      475.05      462.16     31.01 o 
 -11  10  10     1223.07     1202.35     37.86 o 
 -10  10  10       34.79       15.09     11.95 o 
  -9  10  10        5.59        6.76     17.11 o 
  -8  10  10        6.70        7.44     13.13 o 
  -7  10  10     1311.36     1357.11     46.00 o 
  -6  10  10      518.55      467.93     27.05 o 
  -5  10  10       48.71       32.78     13.11 o 
  -4  10  10       34.68       27.28      9.78 o 
  -3  10  10     1043.63     1003.96     40.30 o 
  -2  10  10      380.19      332.66     19.74 o 
  -1  10  10      127.30      126.48     14.77 o 
   0  10  10        9.62       39.60     14.29 o 
   1  10  10     1206.24     1130.65     69.26 o 
   2  10  10      216.47      258.02     25.38 o 
 -10  11  10        0.68       -3.69     10.83 o 
  -9  11  10       88.22      111.94     29.15 o 
  -8  11  10       68.15       80.74     17.34 o 
  -7  11  10      162.16      179.27     20.64 o 
  -6  11  10       32.81       39.60     23.30 o 
  -5  11  10     2411.40     2517.92     68.17 o 
  -4  11  10       28.46       30.01     10.35 o 
  -3  11  10        0.17       12.72      9.03 o 
  -2  11  10        1.09        0.24     14.97 o 
  -1  11  10      402.02      405.96     26.76 o 
   0  11  10      225.85      257.44     23.62 o 
   1  11  10      406.59      428.67     29.19 o 
   2  11  10        8.71       10.61     13.94 o 
 -10  12  10       49.25       31.94     14.96 o 
  -9  12  10       43.73       48.87     15.81 o 
  -8  12  10       50.08       51.83     16.47 o 
  -7  12  10      978.32      939.16     74.60 o 
  -6  12  10      353.39      384.21     49.58 o 
  -5  12  10       87.35       85.19     16.97 o 
  -4  12  10        7.98       19.65     11.13 o 
  -3  12  10      348.83      361.83     19.92 o 
  -2  12  10       56.55       57.66     16.03 o 
  -1  12  10      209.66      213.15     17.24 o 
   0  12  10        0.30        5.58     12.62 o 
   1  12  10      426.05      459.85     30.62 o 
  -9  13  10      180.05      192.65     37.92 o 
  -8  13  10      405.52      422.91     29.22 o 
  -7  13  10        5.30       25.48     14.15 o 
  -6  13  10       60.79       75.51     17.80 o 
  -5  13  10      778.22      822.66     37.44 o 
  -4  13  10      540.01      512.34     29.67 o 
  -3  13  10       48.22       50.55     12.08 o 
  -2  13  10      390.60      406.40     29.60 o 
  -1  13  10      346.83      405.84     22.36 o 
   0  13  10      326.34      333.01     25.92 o 
  -8  14  10       47.33       43.21     22.20 o 
  -7  14  10      353.75      376.21     28.28 o 
  -6  14  10      204.26      238.41     24.23 o 
  -5  14  10      121.31      116.84     19.93 o 
  -4  14  10      448.43      452.01     30.23 o 
  -3  14  10      411.69      395.38     26.13 o 
  -2  14  10      443.65      465.81     31.42 o 
  -1  14  10       43.66       34.73     11.72 o 
  -7  15  10       93.92       74.91     23.07 o 
  -6  15  10       91.79      121.83     20.45 o 
  -5  15  10      137.54      154.43     21.59 o 
  -4  15  10      244.75      282.79     32.97 o 
  -3  15  10       40.31       41.00     22.11 o 
  -2  15  10       95.28      142.81     21.68 o 
 -11   0  11      374.36      464.02     41.05 o 
  -7   0  11      340.99      407.06     35.16 o 
  -5   0  11      221.15      253.07     31.36 o 
  -3   0  11      592.13      603.42     43.59 o 
  -1   0  11       44.62       36.26     20.08 o 
   1   0  11     1407.64     1303.47     69.51 o 
   3   0  11        6.48       -5.61     21.79 o 
 -12   1  11       46.60       55.63     26.11 o 
 -11   1  11        1.40       -4.76     13.61 o 
 -10   1  11      127.75      104.09     17.62 o 
  -9   1  11     1547.39     1534.61     72.05 o 
  -8   1  11        2.07       -0.35     11.16 o 
  -7   1  11      589.26      536.24     29.26 o 
  -6   1  11      523.60      543.84     28.48 o 
  -5   1  11      534.81      633.75     30.99 o 
  -4   1  11        6.78      -12.05     10.63 o 
  -3   1  11       19.60       38.78     14.08 o 
  -2   1  11       98.35       73.57     15.84 o 
  -1   1  11      495.14      491.48     29.93 o 
   0   1  11      120.45      128.66     19.10 o 
   1   1  11      658.51      634.43     39.12 o 
   2   1  11        1.22      -20.45     13.64 o 
   3   1  11       38.52       43.95     17.29 o 
 -12   2  11      345.13      360.14     39.28 o 
 -11   2  11      942.16      934.01     57.48 o 
 -10   2  11      172.14      183.11     29.24 o 
  -9   2  11      133.46      140.26     18.37 o 
  -8   2  11       29.14       46.57     18.12 o 
  -7   2  11     1400.59     1496.43     47.71 o 
  -6   2  11      304.49      313.90     39.62 o 
  -5   2  11      120.18       98.04     16.16 o 
  -4   2  11      256.90      247.15     22.07 o 
  -3   2  11      193.66      202.53     21.49 o 
  -2   2  11        6.23        1.96     18.90 o 
  -1   2  11      377.22      323.35     25.34 o 
   0   2  11        0.11        0.90     12.04 o 
   1   2  11      467.44      461.44     30.80 o 
   2   2  11      546.01      518.67     32.32 o 
   3   2  11      105.29      109.68     21.26 o 
 -12   3  11       12.96      -29.52     19.97 o 
 -11   3  11        2.48      -25.52     18.56 o 
 -10   3  11      154.51      163.66     30.44 o 
  -9   3  11      734.88      727.88     33.90 o 
  -8   3  11      179.02      174.08     55.48 o 
  -7   3  11       95.07       81.40     15.27 o 
  -6   3  11       70.70       75.52     16.32 o 
  -5   3  11      965.10      950.59     44.98 o 
  -4   3  11      500.70      473.67     27.83 o 
  -3   3  11      489.01      495.72     29.35 o 
  -2   3  11       19.66       20.46     13.75 o 
  -1   3  11      674.55      663.63     52.27 o 
   0   3  11      531.29      539.52     31.44 o 
   1   3  11      737.27      726.34     36.90 o 
   2   3  11       70.98       84.01     19.12 o 
   3   3  11        1.51       -3.41     15.65 o 
 -12   4  11      189.45      191.76     32.53 o 
 -11   4  11      261.95      291.87     35.53 o 
 -10   4  11      307.18      282.45     35.27 o 
  -9   4  11        0.23        1.83     11.67 o 
  -8   4  11       32.33       30.01     13.01 o 
  -7   4  11      563.94      542.01     27.94 o 
  -6   4  11      131.70      175.90     19.14 o 
  -5   4  11      245.15      205.38     19.95 o 
  -4   4  11       10.01       35.00     24.39 o 
  -3   4  11      592.25      619.79     32.07 o 
  -2   4  11      431.46      391.90     26.65 o 
  -1   4  11      927.27      919.85     38.91 o 
   0   4  11        6.01        4.35     12.44 o 
   1   4  11      194.20      216.45     23.41 o 
   2   4  11      525.86      470.92     31.64 o 
   3   4  11      295.99      330.92     76.15 o 
 -12   5  11      179.16      247.66     36.73 o 
 -11   5  11        1.52       -1.21     20.53 o 
 -10   5  11        7.52       17.82     20.83 o 
  -9   5  11      103.60      131.46     22.19 o 
  -8   5  11      559.18      553.26     30.10 o 
  -7   5  11      354.49      360.69     25.29 o 
  -6   5  11       56.08       81.25     15.18 o 
  -5   5  11      569.02      553.36     58.76 o 
  -4   5  11      147.47      163.39     19.15 o 
  -3   5  11       23.01       26.10     15.30 o 
  -2   5  11       21.27        9.29     13.16 o 
  -1   5  11      416.27      350.03     26.44 o 
   0   5  11      223.71      232.36     26.30 o 
   1   5  11      203.48      175.66     22.08 o 
   2   5  11      103.16      103.29     19.66 o 
 -12   6  11        7.58      -10.81     20.37 o 
 -11   6  11      185.35      223.45     34.51 o 
 -10   6  11      185.20      178.20     31.59 o 
  -9   6  11       67.89       86.57     25.09 o 
  -8   6  11       12.35       22.06     12.85 o 
  -7   6  11      117.12      116.84     23.95 o 
  -6   6  11      287.38      316.97     23.90 o 
  -5   6  11      478.69      428.57     26.41 o 
  -4   6  11      244.93      212.11     26.17 o 
  -3   6  11      217.63      181.19     20.92 o 
  -2   6  11      856.22      920.69     74.08 o 
  -1   6  11      238.56      275.26     24.91 o 
   0   6  11       75.98      103.38     18.30 o 
   1   6  11        1.57       -0.84     13.10 o 
   2   6  11      435.50      481.12     32.58 o 
 -11   7  11       25.31      -10.63     20.45 o 
 -10   7  11      255.09      222.73     33.51 o 
  -9   7  11        3.23      -19.38     17.61 o 
  -8   7  11      485.68      431.82     40.20 o 
  -7   7  11      277.22      277.60     26.55 o 
  -6   7  11      196.44      187.17     16.36 o 
  -5   7  11      287.76      244.64     17.66 o 
  -4   7  11      234.77      265.85     22.70 o 
  -3   7  11       58.98       56.50     15.50 o 
  -2   7  11      175.70      130.83     32.96 o 
  -1   7  11      116.84      113.39     19.66 o 
   0   7  11      460.40      482.51     37.74 o 
   1   7  11        0.60        1.05     12.43 o 
   2   7  11       19.83       32.78     16.71 o 
 -11   8  11       14.74      -24.76     16.51 o 
 -10   8  11      645.98      690.10     51.90 o 
  -9   8  11       82.01      115.13     26.90 o 
  -8   8  11       59.65       56.58     22.98 o 
  -7   8  11       43.60       50.30     23.19 o 
  -6   8  11     1388.96     1449.98     50.23 o 
  -5   8  11       48.51       59.72     12.32 o 
  -4   8  11      234.79      230.11     21.82 o 
  -3   8  11       55.51       40.30     14.61 o 
  -2   8  11      323.55      342.54     40.71 o 
  -1   8  11      123.18      137.90     20.62 o 
   0   8  11      171.98      160.00     28.13 o 
   1   8  11       29.40       39.46     15.13 o 
 -11   9  11       11.43       26.96     12.35 o 
 -10   9  11      205.73      226.70     18.47 o 
  -9   9  11        1.04       -4.68     19.64 o 
  -8   9  11      414.86      354.88     39.31 o 
  -7   9  11       10.01       10.16     17.92 o 
  -6   9  11      228.10      240.40     33.57 o 
  -5   9  11       17.38       26.09     10.41 o 
  -4   9  11     1979.43     1843.07     46.56 o 
  -3   9  11        1.41        3.06     10.16 o 
  -2   9  11       50.73       66.62     15.81 o 
  -1   9  11        0.14        1.68     12.98 o 
   0   9  11      569.41      574.68     33.87 o 
   1   9  11       13.39       13.25     13.23 o 
 -10  10  11      524.90      526.52     32.02 o 
  -9  10  11       60.22       67.15     16.82 o 
  -8  10  11      109.62       93.76     27.57 o 
  -7  10  11        4.43       18.73     20.41 o 
  -6  10  11     1186.87     1086.01     62.07 o 
  -5  10  11       43.97       42.15     14.28 o 
  -4  10  11       19.69       28.62     10.96 o 
  -3  10  11       59.40       88.54     13.70 o 
  -2  10  11      110.32      154.56     20.54 o 
  -1  10  11       13.60        5.75     12.92 o 
   0  10  11      168.45      213.98     35.08 o 
   1  10  11        2.16      -19.75     20.08 o 
 -10  11  11      157.83      196.59     31.77 o 
  -9  11  11       24.49       25.69     23.20 o 
  -8  11  11      321.50      383.67     33.70 o 
  -7  11  11      261.92      276.58     25.87 o 
  -6  11  11      243.05      199.37     32.56 o 
  -5  11  11       40.78        8.84     20.27 o 
  -4  11  11      760.96      777.10     53.00 o 
  -3  11  11       29.60       35.12     11.90 o 
  -2  11  11        3.02       -1.51     10.53 o 
  -1  11  11      173.57      140.60     20.81 o 
   0  11  11      565.43      545.38     33.65 o 
  -9  12  11        0.64       11.84     19.76 o 
  -8  12  11       98.26      109.59     19.78 o 
  -7  12  11       33.10       31.87     34.04 o 
  -6  12  11      418.16      485.07     30.21 o 
  -5  12  11      158.69      126.11     30.05 o 
  -4  12  11       80.41       97.68     14.58 o 
  -3  12  11       81.31       85.88     14.61 o 
  -2  12  11      530.46      561.63     32.68 o 
  -1  12  11      229.22      231.73     24.27 o 
  -8  13  11      239.46      281.79     26.41 o 
  -7  13  11      214.55      236.60     31.74 o 
  -6  13  11       28.68       45.71     26.23 o 
  -5  13  11       27.83       54.56     34.77 o 
  -4  13  11      234.04      272.27     26.68 o 
  -3  13  11       34.61       39.90     12.14 o 
  -2  13  11        2.48       18.70     23.55 o 
  -6  14  11       73.55       72.13     26.70 o 
  -5  14  11      280.80      278.43     26.28 o 
  -4  14  11       13.64       26.57     16.45 o 
 -10   0  12      617.52      590.15     46.69 o 
  -8   0  12      130.13      107.33     25.51 o 
  -6   0  12     1412.74     1601.91     73.64 o 
  -4   0  12      248.83      244.34     33.10 o 
  -2   0  12      270.65      296.63     36.85 o 
   0   0  12       96.35       76.49     27.23 o 
 -12   1  12      522.66      520.09     47.05 o 
 -11   1  12       65.71       76.69     18.49 o 
 -10   1  12       35.24       23.94     14.40 o 
  -9   1  12       17.48       54.58     20.73 o 
  -8   1  12     1827.14     1910.21     95.40 o 
  -7   1  12       10.69       10.54     13.52 o 
  -6   1  12      204.26      210.36     22.36 o 
  -5   1  12      392.07      428.28     28.13 o 
  -4   1  12     1082.84     1174.63     45.63 o 
  -3   1  12        8.01       11.07     34.35 o 
  -2   1  12        4.17        0.06     16.54 o 
  -1   1  12       13.21        3.19     12.94 o 
   0   1  12     1389.63     1297.78     68.56 o 
   1   1  12       42.19       39.40     16.33 o 
 -12   2  12      106.43      107.07     30.24 o 
 -11   2  12      176.69      160.23     26.40 o 
 -10   2  12      881.75      881.14     55.41 o 
  -9   2  12       63.72       99.25     17.71 o 
  -8   2  12        0.62       -5.07     16.83 o 
  -7   2  12      881.86      837.85     36.31 o 
  -6   2  12     1146.83     1053.72     41.31 o 
  -5   2  12      255.04      221.67     36.07 o 
  -4   2  12       29.94       37.15     14.73 o 
  -3   2  12       26.93       33.43     15.47 o 
  -2   2  12      287.90      311.61     26.38 o 
  -1   2  12       82.32       80.78     35.35 o 
   0   2  12       42.50       63.05     16.92 o 
   1   2  12       28.98       12.79     15.79 o 
 -12   3  12      563.65      536.75     47.82 o 
 -11   3  12        3.01      -12.11     21.57 o 
 -10   3  12       83.50      102.27     27.32 o 
  -9   3  12        1.13       12.94     13.42 o 
  -8   3  12      973.75     1050.18     59.10 o 
  -7   3  12      331.58      287.29     31.54 o 
  -6   3  12       17.57       27.25     13.62 o 
  -5   3  12        2.25        0.89     11.64 o 
  -4   3  12      506.22      546.36     31.86 o 
  -3   3  12       19.82       34.60     17.47 o 
  -2   3  12       44.92       35.12     14.60 o 
  -1   3  12       26.59       52.10     16.41 o 
   0   3  12      582.53      574.13     34.68 o 
   1   3  12      168.73      160.97     23.77 o 
 -11   4  12      340.34      325.82     40.29 o 
 -10   4  12      408.15      418.63     41.93 o 
  -9   4  12       35.59       41.91     15.46 o 
  -8   4  12      111.99      124.94     19.04 o 
  -7   4  12      341.39      381.36     26.01 o 
  -6   4  12     1279.84     1270.72    105.83 o 
  -5   4  12      284.40      303.63     25.03 o 
  -4   4  12       86.97      125.45     18.89 o 
  -3   4  12        4.52        7.56     13.84 o 
  -2   4  12     1335.30     1368.35     50.59 o 
  -1   4  12      454.91      394.14     32.85 o 
   0   4  12       10.98        2.13     19.89 o 
   1   4  12       14.38       11.33     15.73 o 
 -11   5  12        2.42      -18.59     20.26 o 
 -10   5  12       35.75       17.66     21.51 o 
  -9   5  12      100.65      106.90     18.64 o 
  -8   5  12      281.33      274.48     50.09 o 
  -7   5  12      106.58       92.94     17.63 o 
  -6   5  12      217.34      226.32     22.69 o 
  -5   5  12      742.80      713.60     69.90 o 
  -4   5  12       51.11       54.80     15.19 o 
  -3   5  12      708.26      704.09     35.80 o 
  -2   5  12      267.60      231.00     24.59 o 
  -1   5  12       17.68       -0.11     22.74 o 
   0   5  12      112.80      110.89     19.32 o 
   1   5  12      230.38      256.66     40.04 o 
 -11   6  12      382.71      399.31     43.54 o 
 -10   6  12       39.42       49.81     16.97 o 
  -9   6  12      369.82      310.99     26.35 o 
  -8   6  12       52.17       64.82     16.34 o 
  -7   6  12      145.73      154.64     20.20 o 
  -6   6  12      201.62      206.46     22.06 o 
  -5   6  12       95.73      112.42     18.37 o 
  -4   6  12       35.95       43.27     28.45 o 
  -3   6  12       36.10       36.68     14.60 o 
  -2   6  12      455.27      413.63     85.74 o 
  -1   6  12      224.63      249.06     25.57 o 
   0   6  12      106.72      132.78     21.85 o 
 -10   7  12        9.99        7.54     14.29 o 
  -9   7  12      909.19      853.94     39.68 o 
  -8   7  12       57.99       78.57     22.89 o 
  -7   7  12       95.02       93.65     23.89 o 
  -6   7  12        0.94       -0.61      9.88 o 
  -5   7  12     1221.94     1271.78     46.78 o 
  -4   7  12        7.39       15.56     14.23 o 
  -3   7  12      488.22      550.28     32.46 o 
  -2   7  12        3.31       -9.04     14.00 o 
  -1   7  12      355.46      377.97     29.37 o 
   0   7  12       41.78       43.57     17.15 o 
 -10   8  12       13.49        2.66     18.82 o 
  -9   8  12      339.81      338.45     27.72 o 
  -8   8  12       48.92       51.59     15.89 o 
  -7   8  12      226.25      223.66     24.03 o 
  -6   8  12       30.23       32.11     14.24 o 
  -5   8  12      677.70      665.50     27.97 o 
  -4   8  12        1.93        5.93     13.00 o 
  -3   8  12      108.06      111.61     20.00 o 
  -2   8  12       29.50       15.96     14.77 o 
  -1   8  12      255.20      291.02     52.27 o 
   0   8  12        3.68       -5.70     21.80 o 
  -9   9  12      506.07      535.12     47.77 o 
  -8   9  12        5.14       22.26     26.21 o 
  -7   9  12     1052.98     1046.20     44.25 o 
  -6   9  12       81.25       90.19     18.19 o 
  -5   9  12      242.57      250.77     22.58 o 
  -4   9  12       14.64       13.66     10.89 o 
  -3   9  12      524.96      539.36     39.76 o 
  -2   9  12       26.95       27.76     15.79 o 
  -1   9  12       77.46       49.16     17.09 o 
  -8  10  12        9.61       -6.86     19.51 o 
  -7  10  12      880.66      784.48     59.07 o 
  -6  10  12       46.38       31.17     20.66 o 
  -5  10  12      514.43      510.38     60.73 o 
  -4  10  12       38.56       26.84     11.74 o 
  -3  10  12      326.32      341.32     28.84 o 
  -2  10  12       10.53       21.00     12.19 o 
  -7  11  12      327.48      395.87     44.02 o 
  -6  11  12      138.55      112.39     20.07 o 
  -5  11  12      111.15      145.01     21.31 o 
  -4  11  12       51.13       68.00     14.81 o 
  -3  11  12      600.08      664.48     49.11 o 
  -6  12  12       10.05       23.37     26.06 o 
  -5  12  12       49.11       60.14     27.74 o 
 -11   0  13      381.87      371.12     41.42 o 
  -7   0  13      577.54      604.08     48.57 o 
  -5   0  13      458.69      494.59     44.87 o 
  -3   0  13        2.82        9.12     18.04 o 
  -1   0  13      545.66      541.03     49.85 o 
 -11   1  13      641.93      643.56     46.84 o 
 -10   1  13        7.33        8.02     21.40 o 
  -8   1  13        5.80       16.55     15.02 o 
  -7   1  13     1106.89     1101.02     46.12 o 
  -6   1  13      483.46      408.86     29.06 o 
  -5   1  13       50.27       51.91     17.14 o 
  -4   1  13        9.45       39.51     16.97 o 
  -3   1  13     1015.62     1131.55     52.06 o 
  -2   1  13        0.72        0.94     13.68 o 
  -1   1  13       86.31      100.85     20.42 o 
 -10   2  13      175.34      140.16     30.26 o 
  -9   2  13      752.35      801.31     56.19 o 
  -8   2  13        0.13        8.24     20.60 o 
  -7   2  13       77.45      109.79     27.11 o 
  -6   2  13      336.62      350.61     27.73 o 
  -5   2  13     1323.59     1291.28     76.49 o 
  -4   2  13       99.39      117.41     21.18 o 
  -3   2  13        0.11        5.13     13.18 o 
  -2   2  13       67.81       87.04     20.57 o 
  -1   2  13      771.15      880.99     42.73 o 
 -10   3  13        0.13       -4.34     20.29 o 
  -9   3  13      253.35      268.96     25.36 o 
  -8   3  13      335.75      342.39     39.17 o 
  -7   3  13      449.51      453.39     66.25 o 
  -6   3  13       34.92       45.07     16.41 o 
  -5   3  13       39.96       31.67     15.22 o 
  -4   3  13       33.79       37.87     15.03 o 
  -3   3  13      921.87     1011.97     95.42 o 
  -2   3  13       43.44       39.86     16.71 o 
  -1   3  13        0.27        3.69     15.19 o 
 -10   4  13       60.78       93.30     26.79 o 
  -9   4  13      656.15      706.90     55.18 o 
  -8   4  13        0.87       19.75     14.58 o 
  -7   4  13      123.08      134.59     20.00 o 
  -6   4  13      267.63      255.24     24.97 o 
  -5   4  13      610.46      685.63     40.93 o 
  -4   4  13      362.08      371.55     41.55 o 
  -3   4  13       19.04       30.43     28.23 o 
  -2   4  13      206.27      222.41     31.46 o 
  -1   4  13      607.47      523.74     35.03 o 
 -10   5  13       29.79       12.38     21.92 o 
  -9   5  13        2.25       17.14     15.03 o 
  -8   5  13      135.66      193.31     23.10 o 
  -7   5  13      149.69      172.87     32.12 o 
  -6   5  13        1.24       15.88     13.44 o 
  -5   5  13        2.73      -19.81     16.88 o 
  -4   5  13      340.09      352.26     28.46 o 
  -3   5  13      361.14      384.93     30.03 o 
  -2   5  13      519.02      437.17     54.38 o 
  -9   6  13       90.63      120.62     20.33 o 
  -8   6  13        5.81        4.60     13.18 o 
  -7   6  13        2.88        7.26     13.54 o 
  -6   6  13      567.58      573.59     47.22 o 
  -5   6  13       14.11       17.57     14.31 o 
  -4   6  13      147.62      188.49     23.28 o 
  -3   6  13       23.06       21.67     24.88 o 
  -2   6  13      204.32      250.27     27.20 o 
  -9   7  13       58.04       72.69     24.52 o 
  -8   7  13      617.17      554.90     34.51 o 
  -7   7  13       18.33       18.59     14.34 o 
  -6   7  13      117.80      108.56     18.86 o 
  -5   7  13        8.96        6.89     15.74 o 
  -4   7  13     1596.53     1610.27     56.69 o 
  -3   7  13       60.82       87.92     19.85 o 
  -8   8  13      114.68      100.44     18.75 o 
  -7   8  13       14.78       -0.33     23.47 o 
  -6   8  13      450.05      445.77     51.90 o 
  -5   8  13        2.96       14.54     11.76 o 
  -4   8  13      533.09      544.84     34.87 o 
  -3   8  13       51.56       21.94     20.63 o 
  -7   9  13        1.24       31.21     19.84 o 
  -6   9  13      161.39      170.76     23.27 o 
  -5   9  13       22.85       39.47     12.63 o 
  -8   0  14      109.90      153.77     32.14 o 
  -6   0  14      103.44      127.20     29.57 o 
  -4   0  14      375.22      358.62     43.70 o 
  -7   1  14       23.92       28.82     16.95 o 
  -6   1  14      396.25      407.44     36.58 o 
  -5   1  14       37.62       -3.24     24.94 o 
  -4   1  14       47.67       23.41     16.71 o 
  -8   2  14      420.95      414.30     44.75 o 
  -7   2  14       28.15       17.97     15.35 o 
  -6   2  14       96.63      119.01     21.29 o 
  -5   2  14       30.24       31.05     23.95 o 
  -4   2  14      329.81      375.43     30.65 o 
  -8   3  14        8.87       16.09     22.15 o 
  -7   3  14       50.71       34.05     21.65 o 
  -6   3  14      140.96      143.59     29.29 o 
  -5   3  14       21.60       11.87     16.43 o 
  -4   3  14      202.90      268.29     37.81 o 
  -7   4  14       61.04       88.31     28.98 o 
  -6   4  14        4.78       -1.92     14.30 o 
  -5   4  14       62.58       65.79     23.74 o 
                                                 
